# Supplementary material for: Direct synthesis of aryl-annulated [c]carbazoles by gold(i)-catalysed cascade reaction of azide-diynes and arenes
Source: Chem Sci. 2018 Sep 10;9(44):8416–25. doi: 10.1039/c8sc03525c (PMC6244455; doi:10.1039/c8sc03525c)
Supplement: Supplementary file 2 [file SC-009-C8SC03525C-s002.cif]

# Electronic Supplementary Material (ESI) for Chemical Science.
# This journal is © The Royal Society of Chemistry 2018

####################################################################### 
# 
# This file contains crystal structure data downloaded from the 
# Cambridge Structural Database (CSD) hosted by the Cambridge 
# Crystallographic Data Centre (CCDC).
# 
# Full information about CCDC data access policies and citation 
# guidelines are available at http://www.ccdc.cam.ac.uk/access/V1 
# 
# Audit and citation data items may have been added by the CCDC. 
# Please retain this information to preserve the provenance of 
# this file and to allow appropriate attribution of the data. 
# 
#######################################################################

data_160512r
_audit_block_doi                 10.5072/ccdc.csd.cc20gf0y
_database_code_depnum_ccdc_archive 'CCDC 1860899'
loop_
_citation_id
_citation_doi
_citation_year
1 10.1039/C8SC03525C 2018
_audit_update_record             
;
2018-08-08 deposited with the CCDC.
2018-10-11 downloaded from the CCDC.
;

#==============================================================================
# CHEMICAL DATA

_chemical_formula_sum            'C22 H18 N2'
_chemical_formula_moiety         'C22 H18 N2'
_chemical_formula_weight         310.40
_chemical_melting_point          ?
_chemical_absolute_configuration ?

#==============================================================================
# CRYSTAL DATA
_symmetry_cell_setting           orthorhombic
_symmetry_space_group_name_H-M   'P 21 21 21'
_symmetry_space_group_name_Hall  'P 2ac 2ab'
_symmetry_Int_Tables_number      19
loop_
_symmetry_equiv_pos_site_id
_symmetry_equiv_pos_as_xyz
1 +X,+Y,+Z
2 1/2+X,1/2-Y,-Z
3 -X,1/2+Y,1/2-Z
4 1/2-X,-Y,1/2+Z
#------------------------------------------------------------------------------
_cell_length_a                   7.652(9)
_cell_length_b                   14.111(19)
_cell_length_c                   15.379(19)
_cell_angle_alpha                90.0000
_cell_angle_beta                 90.0000
_cell_angle_gamma                90.0000
_cell_volume                     1661(4)
_cell_formula_units_Z            4
_cell_measurement_reflns_used    2442
_cell_measurement_theta_min      3.00
_cell_measurement_theta_max      27.50
_cell_measurement_temperature    200
#------------------------------------------------------------------------------
_exptl_crystal_description       block
_exptl_crystal_colour            colorless
_exptl_crystal_size_max          0.400
_exptl_crystal_size_mid          0.150
_exptl_crystal_size_min          0.150
_exptl_crystal_density_diffrn    1.241
_exptl_crystal_density_meas      ?
_exptl_crystal_density_method    'not measured'
_exptl_crystal_F_000             656.00
_exptl_absorpt_coefficient_mu    0.073
_exptl_absorpt_correction_type   multi-scan
_exptl_absorpt_process_details   'REQAB (Rigaku, 1998)'
_exptl_absorpt_correction_T_min  0.850
_exptl_absorpt_correction_T_max  0.989

#==============================================================================
# EXPERIMENTAL DATA

_diffrn_ambient_temperature      200
_diffrn_radiation_type           'Mo K\a'
_diffrn_radiation_wavelength     0.71075
_diffrn_measurement_device_type  'Rigaku Mercury70'
_diffrn_measurement_method       \w
_diffrn_detector_area_resol_mean 7.314
_diffrn_reflns_number            5451
_diffrn_reflns_av_R_equivalents  0.0375
_diffrn_reflns_theta_max         24.75
_diffrn_reflns_theta_full        24.75
_diffrn_measured_fraction_theta_max 0.951
_diffrn_measured_fraction_theta_full 0.951
_diffrn_reflns_limit_h_min       -7
_diffrn_reflns_limit_h_max       7
_diffrn_reflns_limit_k_min       -16
_diffrn_reflns_limit_k_max       16
_diffrn_reflns_limit_l_min       -10
_diffrn_reflns_limit_l_max       18
_diffrn_standards_number         0
_diffrn_standards_interval_count .
_diffrn_standards_decay_%        ?

#==============================================================================
# REFINEMENT DATA

_refine_special_details          
;
    Refinement was performed using all reflections. The weighted 
    R-factor (wR) and goodness of fit (S) are based on F^2^.
    R-factor (gt) are based on F. The threshold expression of
    F^2^ > 2.0 sigma(F^2^) is used only for calculating R-factor (gt).
;
_reflns_number_total             2651
_reflns_number_gt                1804
_reflns_threshold_expression     F^2^>2.0\s(F^2^)
_refine_ls_structure_factor_coef Fsqd
_refine_ls_R_factor_gt           0.0496
_refine_ls_wR_factor_ref         0.1245
_refine_ls_number_restraints     0
_refine_ls_hydrogen_treatment    noref
_refine_ls_number_reflns         2651
_refine_ls_number_parameters     217
_refine_ls_goodness_of_fit_ref   0.966
_refine_ls_weighting_scheme      calc
_refine_ls_weighting_details     
'w = 1/[\s^2^(Fo^2^)+(0.0599P)^2^+0.0000P] where P=(Fo^2^+2Fc^2^)/3'
_atom_sites_solution_hydrogens   geom
_atom_sites_solution_primary     direct
_atom_sites_solution_secondary   difmap
_refine_ls_shift/su_max          0.000
_refine_diff_density_max         0.170
_refine_diff_density_min         -0.210
_refine_ls_extinction_method     none
_refine_ls_extinction_coef       ?

loop_
_atom_type_symbol
_atom_type_description
_atom_type_scat_dispersion_real
_atom_type_scat_dispersion_imag
_atom_type_scat_source
C C 0.0033 0.0016
;
International Tables for Crystallography
(1992, Vol. C, Tables 4.2.6.8 and 6.1.1.4)
;
H H 0.0000 0.0000
;
International Tables for Crystallography
(1992, Vol. C, Table 6.1.1.4)
;
N N 0.0061 0.0033
;
International Tables for Crystallography
(1992, Vol. C, Tables 4.2.6.8 and 6.1.1.4)
;

#==============================================================================
# ATOMIC COORDINATES AND THERMAL PARAMETERS

loop_
_atom_site_label
_atom_site_type_symbol
_atom_site_fract_x
_atom_site_fract_y
_atom_site_fract_z
_atom_site_U_iso_or_equiv
_atom_site_adp_type
_atom_site_occupancy
_atom_site_symmetry_multiplicity
_atom_site_calc_flag
_atom_site_refinement_flags
_atom_site_disorder_assembly
_atom_site_disorder_group
N1 N 0.6071(3) 0.22687(18) 0.24407(16) 0.0517(7) Uani 1.0 4 d . . .
N2 N 1.0223(4) 0.08965(19) -0.01658(18) 0.0584(8) Uani 1.0 4 d . . .
C1 C 0.9851(4) 0.3771(3) 0.2306(2) 0.0540(8) Uani 1.0 4 d . . .
C2 C 0.9476(5) 0.4480(3) 0.2872(3) 0.0659(10) Uani 1.0 4 d . . .
C3 C 0.7924(5) 0.4479(3) 0.3368(3) 0.0664(10) Uani 1.0 4 d . . .
C4 C 0.6716(4) 0.3764(3) 0.3271(2) 0.0575(9) Uani 1.0 4 d . . .
C5 C 0.7068(4) 0.3055(2) 0.26766(19) 0.0481(8) Uani 1.0 4 d . . .
C6 C 0.6960(4) 0.1762(2) 0.18028(19) 0.0448(8) Uani 1.0 4 d . . .
C7 C 0.6383(4) 0.0967(2) 0.1345(2) 0.0485(8) Uani 1.0 4 d . . .
C8 C 0.7394(4) 0.0601(2) 0.0678(2) 0.0480(8) Uani 1.0 4 d . . .
C9 C 0.9003(4) 0.1064(2) 0.0493(2) 0.0473(8) Uani 1.0 4 d . . .
C10 C 1.1526(5) 0.1552(3) -0.0073(3) 0.0648(10) Uani 1.0 4 d . . .
C11 C 1.1240(4) 0.2131(3) 0.0602(3) 0.0582(9) Uani 1.0 4 d . . .
C12 C 0.9619(4) 0.1840(2) 0.09791(19) 0.0453(8) Uani 1.0 4 d . . .
C13 C 0.8567(4) 0.2205(2) 0.16517(18) 0.0426(7) Uani 1.0 4 d . . .
C14 C 0.8642(4) 0.3026(2) 0.21935(18) 0.0462(8) Uani 1.0 4 d . . .
C15 C 0.4346(4) 0.2056(3) 0.2781(3) 0.0705(10) Uani 1.0 4 d . . .
C16 C 1.0146(5) 0.0209(3) -0.0870(3) 0.0858(12) Uani 1.0 4 d . . .
C17 C 0.6769(4) -0.0247(2) 0.0184(2) 0.0495(8) Uani 1.0 4 d . . .
C18 C 0.5387(4) -0.0163(3) -0.0382(3) 0.0625(10) Uani 1.0 4 d . . .
C19 C 0.4837(5) -0.0942(3) -0.0856(3) 0.0714(11) Uani 1.0 4 d . . .
C20 C 0.5650(4) -0.1798(3) -0.0775(3) 0.0652(10) Uani 1.0 4 d . . .
C21 C 0.6982(5) -0.1890(3) -0.0200(3) 0.0684(10) Uani 1.0 4 d . . .
C22 C 0.7548(4) -0.1122(3) 0.0270(3) 0.0615(9) Uani 1.0 4 d . . .
H1 H 1.0923 0.3766 0.1989 0.0612 Uiso 1.0 4 d . . .
H2 H 1.0284 0.4991 0.2932 0.0759 Uiso 1.0 4 d . . .
H3 H 0.7707 0.4983 0.3771 0.0763 Uiso 1.0 4 d . . .
H4 H 0.5669 0.3756 0.3606 0.0661 Uiso 1.0 4 d . . .
H7 H 0.5299 0.0678 0.1490 0.0540 Uiso 1.0 4 d . . .
H10 H 1.2513 0.1588 -0.0449 0.0767 Uiso 1.0 4 d . . .
H11 H 1.1979 0.2630 0.0797 0.0664 Uiso 1.0 4 d . . .
H15A H 0.4377 0.2076 0.3420 0.0797 Uiso 1.0 4 d . . .
H15B H 0.3996 0.1422 0.2589 0.0797 Uiso 1.0 4 d . . .
H15C H 0.3506 0.2522 0.2563 0.0797 Uiso 1.0 4 d . . .
H16A H 1.1112 0.0324 -0.1277 0.0990 Uiso 1.0 4 d . . .
H16B H 0.9026 0.0277 -0.1180 0.0990 Uiso 1.0 4 d . . .
H16C H 1.0238 -0.0429 -0.0629 0.0990 Uiso 1.0 4 d . . .
H18 H 0.4797 0.0425 -0.0443 0.0721 Uiso 1.0 4 d . . .
H19 H 0.3897 -0.0876 -0.1255 0.0820 Uiso 1.0 4 d . . .
H20 H 0.5269 -0.2324 -0.1111 0.0757 Uiso 1.0 4 d . . .
H21 H 0.7539 -0.2488 -0.0121 0.0795 Uiso 1.0 4 d . . .
H22 H 0.8491 -0.1194 0.0669 0.0703 Uiso 1.0 4 d . . .


loop_
_atom_site_aniso_label
_atom_site_aniso_U_11
_atom_site_aniso_U_22
_atom_site_aniso_U_33
_atom_site_aniso_U_12
_atom_site_aniso_U_13
_atom_site_aniso_U_23
N1 0.0454(14) 0.0544(17) 0.0552(16) -0.0019(12) 0.0089(13) -0.0044(14)
N2 0.0620(17) 0.0536(18) 0.0596(17) 0.0105(14) 0.0211(15) 0.0065(15)
C1 0.0485(17) 0.055(3) 0.059(2) -0.0018(15) -0.0103(17) 0.0055(18)
C2 0.071(3) 0.050(3) 0.077(3) -0.0049(17) -0.014(2) -0.0086(19)
C3 0.076(3) 0.058(3) 0.065(3) 0.0121(18) -0.014(2) -0.011(2)
C4 0.059(2) 0.055(3) 0.058(2) 0.0099(17) -0.0066(17) -0.0001(18)
C5 0.0532(17) 0.0425(18) 0.0487(18) 0.0067(14) -0.0038(15) 0.0016(16)
C6 0.0450(17) 0.0397(17) 0.0497(18) 0.0056(14) 0.0034(14) 0.0020(15)
C7 0.0437(17) 0.0424(19) 0.059(2) 0.0014(14) 0.0056(16) 0.0012(16)
C8 0.0454(18) 0.0428(17) 0.0559(19) 0.0068(14) 0.0049(15) 0.0032(16)
C9 0.0459(17) 0.0430(18) 0.0530(19) 0.0089(14) 0.0134(15) 0.0112(16)
C10 0.059(2) 0.054(2) 0.081(3) 0.0019(17) 0.026(2) 0.017(2)
C11 0.0491(18) 0.049(2) 0.076(3) 0.0026(15) 0.0169(17) 0.0114(19)
C12 0.0441(18) 0.0394(18) 0.0523(18) 0.0083(14) 0.0030(14) 0.0114(15)
C13 0.0434(17) 0.0389(17) 0.0455(17) 0.0033(13) 0.0007(14) 0.0095(14)
C14 0.0465(18) 0.0478(19) 0.0444(17) 0.0035(14) -0.0049(14) 0.0051(15)
C15 0.056(2) 0.078(3) 0.078(3) -0.0029(18) 0.0211(17) -0.011(3)
C16 0.092(3) 0.086(3) 0.079(3) 0.012(3) 0.038(3) -0.012(3)
C17 0.0505(18) 0.0498(19) 0.0482(19) 0.0005(15) 0.0073(15) 0.0012(16)
C18 0.052(2) 0.063(3) 0.072(3) 0.0111(17) -0.0073(18) 0.004(2)
C19 0.057(2) 0.082(3) 0.075(3) -0.000(2) -0.0107(19) -0.008(3)
C20 0.064(3) 0.068(3) 0.064(3) -0.0095(19) 0.0089(18) -0.018(2)
C21 0.076(3) 0.055(3) 0.075(3) 0.0066(18) -0.004(2) -0.013(2)
C22 0.065(2) 0.055(2) 0.065(3) 0.0082(18) -0.0086(18) -0.0049(19)

#==============================================================================
_computing_data_collection       'CrystalClear-SM Expert 2.0 r16 (Rigaku, 2013)'
_computing_cell_refinement       'CrystalClear-SM Expert 2.0 r16'
_computing_data_reduction        'CrystalClear-SM Expert 2.0 r16'
_computing_structure_solution    'SIR92 (Altomare, et al., 1994)'
_computing_structure_refinement  'SHELXL97 (Sheldrick, 2008)'
_computing_publication_material  'CrystalStructure 4.0 (Rigaku, 2010)'
_computing_molecular_graphics    'CrystalStructure 4.0'

#==============================================================================
# MOLECULAR GEOMETRY

_geom_special_details            
;
    ENTER SPECIAL DETAILS OF THE MOLECULAR GEOMETRY
;

loop_
_geom_bond_atom_site_label_1
_geom_bond_atom_site_label_2
_geom_bond_distance
_geom_bond_publ_flag
_geom_bond_site_symmetry_1
_geom_bond_site_symmetry_2
N1 C5 1.394(4) yes . .
N1 C6 1.391(4) yes . .
N1 C15 1.452(5) yes . .
N2 C9 1.398(5) yes . .
N2 C10 1.367(5) yes . .
N2 C16 1.455(6) yes . .
C1 C2 1.356(5) yes . .
C1 C14 1.411(5) yes . .
C2 C3 1.411(6) yes . .
C3 C4 1.377(5) yes . .
C4 C5 1.382(5) yes . .
C5 C14 1.415(5) yes . .
C6 C7 1.397(5) yes . .
C6 C13 1.399(4) yes . .
C7 C8 1.384(5) yes . .
C8 C9 1.422(5) yes . .
C8 C17 1.497(5) yes . .
C9 C12 1.408(5) yes . .
C10 C11 1.339(5) yes . .
C11 C12 1.429(5) yes . .
C12 C13 1.408(4) yes . .
C13 C14 1.428(5) yes . .
C17 C18 1.375(5) yes . .
C17 C22 1.378(5) yes . .
C18 C19 1.384(6) yes . .
C19 C20 1.365(6) yes . .
C20 C21 1.356(5) yes . .
C21 C22 1.373(5) yes . .
C1 H1 0.955(4) no . .
C2 H2 0.954(4) no . .
C3 H3 0.957(4) no . .
C4 H4 0.952(4) no . .
C7 H7 0.951(3) no . .
C10 H10 0.953(4) no . .
C11 H11 0.951(4) no . .
C15 H15A 0.983(4) no . .
C15 H15B 0.980(4) no . .
C15 H15C 0.979(4) no . .
C16 H16A 0.982(4) no . .
C16 H16B 0.985(4) no . .
C16 H16C 0.976(5) no . .
C18 H18 0.950(4) no . .
C19 H19 0.949(4) no . .
C20 H20 0.951(4) no . .
C21 H21 0.952(4) no . .
C22 H22 0.952(4) no . .

loop_
_geom_angle_atom_site_label_1
_geom_angle_atom_site_label_2
_geom_angle_atom_site_label_3
_geom_angle
_geom_angle_publ_flag
_geom_angle_site_symmetry_1
_geom_angle_site_symmetry_2
_geom_angle_site_symmetry_3
C5 N1 C6 108.9(3) yes . . .
C5 N1 C15 124.6(3) yes . . .
C6 N1 C15 126.3(3) yes . . .
C9 N2 C10 107.3(3) yes . . .
C9 N2 C16 128.7(3) yes . . .
C10 N2 C16 123.9(3) yes . . .
C2 C1 C14 119.3(3) yes . . .
C1 C2 C3 121.6(4) yes . . .
C2 C3 C4 120.5(4) yes . . .
C3 C4 C5 118.1(3) yes . . .
N1 C5 C4 129.9(3) yes . . .
N1 C5 C14 107.8(3) yes . . .
C4 C5 C14 122.3(3) yes . . .
N1 C6 C7 127.9(3) yes . . .
N1 C6 C13 108.5(3) yes . . .
C7 C6 C13 123.6(3) yes . . .
C6 C7 C8 119.8(3) yes . . .
C7 C8 C9 117.5(3) yes . . .
C7 C8 C17 119.7(3) yes . . .
C9 C8 C17 122.8(3) yes . . .
N2 C9 C8 130.2(3) yes . . .
N2 C9 C12 107.0(3) yes . . .
C8 C9 C12 122.8(3) yes . . .
N2 C10 C11 112.0(3) yes . . .
C10 C11 C12 106.3(3) yes . . .
C9 C12 C11 107.4(3) yes . . .
C9 C12 C13 118.9(3) yes . . .
C11 C12 C13 133.6(3) yes . . .
C6 C13 C12 117.5(3) yes . . .
C6 C13 C14 107.5(3) yes . . .
C12 C13 C14 134.6(3) yes . . .
C1 C14 C5 118.1(3) yes . . .
C1 C14 C13 134.6(3) yes . . .
C5 C14 C13 107.2(3) yes . . .
C8 C17 C18 119.9(3) yes . . .
C8 C17 C22 122.0(3) yes . . .
C18 C17 C22 118.1(3) yes . . .
C17 C18 C19 119.9(4) yes . . .
C18 C19 C20 121.0(4) yes . . .
C19 C20 C21 119.2(4) yes . . .
C20 C21 C22 120.3(4) yes . . .
C17 C22 C21 121.4(3) yes . . .
C2 C1 H1 121.0(4) no . . .
C14 C1 H1 119.7(3) no . . .
C1 C2 H2 118.9(4) no . . .
C3 C2 H2 119.6(4) no . . .
C2 C3 H3 119.7(4) no . . .
C4 C3 H3 119.8(4) no . . .
C3 C4 H4 121.0(4) no . . .
C5 C4 H4 120.9(4) no . . .
C6 C7 H7 120.1(3) no . . .
C8 C7 H7 120.2(3) no . . .
N2 C10 H10 123.4(4) no . . .
C11 C10 H10 124.5(4) no . . .
C10 C11 H11 126.8(4) no . . .
C12 C11 H11 126.9(4) no . . .
N1 C15 H15A 109.4(3) no . . .
N1 C15 H15B 109.2(3) no . . .
N1 C15 H15C 109.6(4) no . . .
H15A C15 H15B 109.5(4) no . . .
H15A C15 H15C 109.8(4) no . . .
H15B C15 H15C 109.4(4) no . . .
N2 C16 H16A 109.5(4) no . . .
N2 C16 H16B 109.3(4) no . . .
N2 C16 H16C 109.2(4) no . . .
H16A C16 H16B 109.4(4) no . . .
H16A C16 H16C 109.8(4) no . . .
H16B C16 H16C 109.6(4) no . . .
C17 C18 H18 120.2(4) no . . .
C19 C18 H18 119.8(4) no . . .
C18 C19 H19 119.5(4) no . . .
C20 C19 H19 119.5(4) no . . .
C19 C20 H20 120.1(4) no . . .
C21 C20 H20 120.7(4) no . . .
C20 C21 H21 120.3(4) no . . .
C22 C21 H21 119.4(4) no . . .
C17 C22 H22 119.0(4) no . . .
C21 C22 H22 119.7(4) no . . .

loop_
_geom_torsion_atom_site_label_1
_geom_torsion_atom_site_label_2
_geom_torsion_atom_site_label_3
_geom_torsion_atom_site_label_4
_geom_torsion
_geom_torsion_publ_flag
_geom_torsion_site_symmetry_1
_geom_torsion_site_symmetry_2
_geom_torsion_site_symmetry_3
_geom_torsion_site_symmetry_4
C5 N1 C6 C7 -175.4(3) no . . . .
C5 N1 C6 C13 2.2(3) no . . . .
C6 N1 C5 C4 179.1(3) no . . . .
C6 N1 C5 C14 -1.7(3) no . . . .
C15 N1 C5 C4 2.1(5) no . . . .
C15 N1 C5 C14 -178.7(3) no . . . .
C15 N1 C6 C7 1.5(5) no . . . .
C15 N1 C6 C13 179.1(3) no . . . .
C9 N2 C10 C11 0.2(4) no . . . .
C10 N2 C9 C8 178.5(3) no . . . .
C10 N2 C9 C12 0.2(4) no . . . .
C16 N2 C9 C8 2.1(6) no . . . .
C16 N2 C9 C12 -176.1(3) no . . . .
C16 N2 C10 C11 176.7(3) no . . . .
C2 C1 C14 C5 0.4(5) no . . . .
C2 C1 C14 C13 177.4(3) no . . . .
C14 C1 C2 C3 1.6(5) no . . . .
C1 C2 C3 C4 -1.8(6) no . . . .
C2 C3 C4 C5 -0.1(5) no . . . .
C3 C4 C5 N1 -178.6(3) no . . . .
C3 C4 C5 C14 2.2(5) no . . . .
N1 C5 C14 C1 178.3(3) no . . . .
N1 C5 C14 C13 0.5(3) no . . . .
C4 C5 C14 C1 -2.4(5) no . . . .
C4 C5 C14 C13 179.8(3) no . . . .
N1 C6 C7 C8 174.6(3) no . . . .
N1 C6 C13 C12 -175.5(2) no . . . .
N1 C6 C13 C14 -1.9(3) no . . . .
C7 C6 C13 C12 2.2(4) no . . . .
C7 C6 C13 C14 175.9(3) no . . . .
C13 C6 C7 C8 -2.7(5) no . . . .
C6 C7 C8 C9 0.2(4) no . . . .
C6 C7 C8 C17 -179.6(3) no . . . .
C7 C8 C9 N2 -175.5(3) no . . . .
C7 C8 C9 C12 2.6(5) no . . . .
C7 C8 C17 C18 71.4(4) no . . . .
C7 C8 C17 C22 -109.2(4) no . . . .
C9 C8 C17 C18 -108.4(4) no . . . .
C9 C8 C17 C22 71.0(4) no . . . .
C17 C8 C9 N2 4.4(5) no . . . .
C17 C8 C9 C12 -177.6(3) no . . . .
N2 C9 C12 C11 -0.5(3) no . . . .
N2 C9 C12 C13 175.4(3) no . . . .
C8 C9 C12 C11 -178.9(3) no . . . .
C8 C9 C12 C13 -3.0(5) no . . . .
N2 C10 C11 C12 -0.5(4) no . . . .
C10 C11 C12 C9 0.6(4) no . . . .
C10 C11 C12 C13 -174.5(3) no . . . .
C9 C12 C13 C6 0.6(4) no . . . .
C9 C12 C13 C14 -170.9(3) no . . . .
C11 C12 C13 C6 175.2(3) no . . . .
C11 C12 C13 C14 3.7(6) no . . . .
C6 C13 C14 C1 -176.4(3) no . . . .
C6 C13 C14 C5 0.8(3) no . . . .
C12 C13 C14 C1 -4.4(6) no . . . .
C12 C13 C14 C5 172.9(3) no . . . .
C8 C17 C18 C19 178.3(3) no . . . .
C8 C17 C22 C21 -178.7(3) no . . . .
C18 C17 C22 C21 0.7(5) no . . . .
C22 C17 C18 C19 -1.1(5) no . . . .
C17 C18 C19 C20 -0.2(5) no . . . .
C18 C19 C20 C21 2.0(5) no . . . .
C19 C20 C21 C22 -2.4(5) no . . . .
C20 C21 C22 C17 1.1(5) no . . . .

loop_
_geom_contact_atom_site_label_1
_geom_contact_atom_site_label_2
_geom_contact_distance
_geom_contact_publ_flag
_geom_contact_site_symmetry_1
_geom_contact_site_symmetry_2
N1 C1 3.592(5) no . .
N1 C12 3.576(5) no . .
N2 C13 3.582(5) no . .
N2 C17 3.143(5) no . .
N2 C22 3.571(6) no . .
C1 C4 2.821(5) no . .
C1 C12 3.409(6) no . .
C2 C5 2.744(6) no . .
C3 C14 2.787(6) no . .
C4 C15 3.109(6) no . .
C6 C9 2.733(5) no . .
C7 C12 2.823(5) no . .
C7 C15 3.110(6) no . .
C7 C18 3.190(6) no . .
C7 C22 3.496(6) no . .
C8 C13 2.858(5) no . .
C8 C16 3.227(6) no . .
C9 C18 3.531(6) no . .
C9 C22 3.297(6) no . .
C11 C14 3.397(5) no . .
C16 C17 3.118(6) no . .
C16 C22 3.250(6) no . .
C17 C20 2.774(6) no . .
C18 C21 2.740(6) no . .
C19 C22 2.715(6) no . .
C1 C18 3.575(6) no . 2_555
C2 C9 3.559(6) no . 3_755
C5 C20 3.445(6) no . 4_655
C6 C10 3.585(6) no . 2_455
C9 C2 3.559(6) no . 3_745
C10 C6 3.585(6) no . 2_555
C10 C12 3.563(6) no . 2_555
C10 C13 3.378(6) no . 2_555
C12 C10 3.563(6) no . 2_455
C13 C10 3.378(6) no . 2_455
C18 C1 3.575(6) no . 2_455
C20 C5 3.445(6) no . 4_654
N1 H4 2.777(4) no . .
N1 H7 2.742(4) no . .
N2 H11 3.159(4) no . .
N2 H22 3.479(5) no . .
C1 H3 3.269(4) no . .
C1 H11 3.261(4) no . .
C2 H4 3.287(5) no . .
C3 H1 3.282(5) no . .
C4 H2 3.275(5) no . .
C4 H15A 2.988(5) no . .
C4 H15C 3.207(4) no . .
C5 H1 3.290(5) no . .
C5 H3 3.236(5) no . .
C5 H15A 2.730(4) no . .
C5 H15B 3.295(5) no . .
C5 H15C 2.833(5) no . .
C6 H15A 3.207(4) no . .
C6 H15B 2.614(4) no . .
C6 H15C 3.083(4) no . .
C7 H15B 2.721(4) no . .
C7 H18 3.101(5) no . .
C8 H16B 3.152(5) no . .
C8 H16C 3.300(4) no . .
C8 H18 2.643(4) no . .
C8 H22 2.668(5) no . .
C9 H7 3.268(5) no . .
C9 H10 3.140(4) no . .
C9 H11 3.207(4) no . .
C9 H16A 3.333(5) no . .
C9 H16B 2.802(5) no . .
C9 H16C 2.882(4) no . .
C9 H22 3.220(6) no . .
C10 H16A 2.556(5) no . .
C10 H16B 3.129(4) no . .
C10 H16C 3.084(5) no . .
C11 H1 3.152(5) no . .
C12 H1 3.285(5) no . .
C12 H10 3.139(4) no . .
C13 H1 2.893(4) no . .
C13 H7 3.310(4) no . .
C13 H11 2.984(4) no . .
C14 H2 3.250(5) no . .
C14 H4 3.310(4) no . .
C14 H11 3.383(4) no . .
C15 H4 2.897(5) no . .
C15 H7 2.872(5) no . .
C16 H10 2.736(5) no . .
C16 H22 3.335(5) no . .
C17 H7 2.648(4) no . .
C17 H16B 2.815(4) no . .
C17 H16C 2.945(5) no . .
C17 H19 3.242(4) no . .
C17 H21 3.250(5) no . .
C18 H7 3.116(5) no . .
C18 H16B 3.106(5) no . .
C18 H20 3.250(6) no . .
C18 H22 3.220(4) no . .
C19 H21 3.212(5) no . .
C20 H18 3.245(6) no . .
C20 H22 3.222(5) no . .
C21 H16C 3.301(5) no . .
C21 H19 3.203(5) no . .
C22 H7 3.598(5) no . .
C22 H16B 3.185(5) no . .
C22 H16C 2.666(4) no . .
C22 H18 3.226(5) no . .
C22 H20 3.229(4) no . .
H1 H2 2.309(2) no . .
H1 H11 2.566(3) no . .
H2 H3 2.356(3) no . .
H3 H4 2.343(3) no . .
H4 H15A 2.585(3) no . .
H4 H15C 2.888(3) no . .
H7 H15B 2.2237(18) no . .
H7 H15C 3.373(3) no . .
H7 H18 3.019(4) no . .
H10 H11 2.449(3) no . .
H10 H16A 2.440(2) no . .
H10 H16B 3.436(3) no . .
H10 H16C 3.347(4) no . .
H16B H18 3.435(4) no . .
H16B H22 3.543(4) no . .
H16C H22 2.634(3) no . .
H18 H19 2.324(3) no . .
H19 H20 2.308(3) no . .
H20 H21 2.322(2) no . .
H21 H22 2.311(3) no . .
N1 H20 3.579(4) no . 4_655
N2 H3 2.962(4) no . 3_745
N2 H11 3.381(4) no . 2_455
N2 H18 3.588(5) no . 1_655
C1 H10 3.408(5) no . 2_455
C1 H15C 3.329(5) no . 1_655
C1 H16A 3.510(5) no . 2_455
C1 H18 3.082(5) no . 2_555
C1 H19 3.459(5) no . 2_555
C1 H20 3.178(5) no . 4_655
C1 H22 3.363(5) no . 3_755
C2 H16A 3.566(5) no . 2_455
C2 H19 3.202(5) no . 2_555
C2 H20 3.427(6) no . 4_655
C2 H22 2.892(5) no . 3_755
C3 H7 2.999(5) no . 3_655
C3 H15B 3.440(5) no . 3_655
C3 H16A 3.512(6) no . 2_455
C3 H20 3.435(5) no . 4_655
C3 H22 3.259(5) no . 3_755
C4 H7 3.132(5) no . 3_655
C4 H16A 3.358(5) no . 2_455
C4 H20 3.218(5) no . 4_655
C4 H21 3.112(5) no . 4_655
C5 H10 3.480(5) no . 2_455
C5 H16A 3.225(4) no . 2_455
C5 H20 2.948(4) no . 4_655
C5 H21 3.494(5) no . 4_655
C6 H2 3.295(4) no . 3_745
C6 H10 3.152(4) no . 2_455
C7 H2 3.104(4) no . 3_745
C7 H3 3.429(5) no . 3_645
C7 H4 3.493(5) no . 3_645
C8 H2 2.910(4) no . 3_745
C8 H11 3.388(5) no . 2_455
C9 H2 2.907(4) no . 3_745
C9 H3 3.154(4) no . 3_745
C9 H10 3.505(6) no . 2_455
C9 H11 3.120(4) no . 2_455
C10 H3 3.042(5) no . 3_745
C10 H18 3.019(5) no . 1_655
C11 H3 3.282(5) no . 3_745
C11 H10 3.385(5) no . 2_455
C11 H15C 3.522(5) no . 1_655
C12 H2 3.101(5) no . 3_745
C12 H3 3.348(5) no . 3_745
C12 H10 2.860(4) no . 2_455
C12 H11 3.479(4) no . 2_455
C13 H2 3.308(5) no . 3_745
C13 H10 2.640(4) no . 2_455
C13 H20 3.558(5) no . 4_655
C14 H10 2.871(5) no . 2_455
C14 H16A 3.340(4) no . 2_455
C14 H18 3.578(5) no . 2_555
C14 H20 2.911(4) no . 4_655
C15 H16C 3.370(5) no . 4_655
C15 H19 3.336(5) no . 4_555
C16 H15A 3.424(6) no . 4_654
C16 H15B 3.368(5) no . 4_654
C16 H19 3.306(5) no . 1_655
C17 H4 2.987(4) no . 3_645
C18 H1 3.187(5) no . 2_455
C18 H3 3.433(5) no . 3_645
C18 H4 3.231(5) no . 3_645
C18 H10 3.309(5) no . 1_455
C19 H2 3.479(6) no . 2_455
C19 H4 3.508(6) no . 3_645
C19 H16A 3.425(5) no . 1_455
C19 H21 3.204(5) no . 2_445
C20 H4 3.571(6) no . 3_645
C20 H21 2.929(5) no . 2_445
C20 H22 3.285(5) no . 2_445
C21 H4 3.310(5) no . 3_645
C21 H15A 3.272(5) no . 3_645
C21 H15A 3.512(5) no . 4_654
C21 H20 3.409(5) no . 2_545
C21 H21 3.546(6) no . 2_445
C22 H2 3.588(5) no . 3_745
C22 H4 3.013(5) no . 3_645
C22 H15A 3.563(5) no . 3_645
C22 H20 3.289(5) no . 2_545
H1 C18 3.187(5) no . 2_555
H1 H10 3.559(3) no . 2_455
H1 H15C 2.787(3) no . 1_655
H1 H16B 3.002(3) no . 2_555
H1 H18 2.774(3) no . 2_555
H1 H19 3.540(4) no . 2_555
H2 C6 3.295(4) no . 3_755
H2 C7 3.104(4) no . 3_755
H2 C8 2.910(4) no . 3_755
H2 C9 2.907(4) no . 3_755
H2 C12 3.101(5) no . 3_755
H2 C13 3.308(5) no . 3_755
H2 C19 3.479(6) no . 2_555
H2 C22 3.588(5) no . 3_755
H2 H19 3.055(3) no . 2_555
H2 H22 2.882(3) no . 3_755
H3 N2 2.962(4) no . 3_755
H3 C7 3.429(5) no . 3_655
H3 C9 3.154(4) no . 3_755
H3 C10 3.042(5) no . 3_755
H3 C11 3.282(5) no . 3_755
H3 C12 3.348(5) no . 3_755
H3 C18 3.433(5) no . 3_655
H3 H7 2.533(3) no . 3_655
H3 H10 3.438(4) no . 3_755
H3 H15B 3.193(3) no . 3_655
H3 H16C 3.313(4) no . 3_755
H3 H18 3.267(3) no . 3_655
H3 H22 3.458(3) no . 3_755
H4 C7 3.493(5) no . 3_655
H4 C17 2.987(4) no . 3_655
H4 C18 3.231(5) no . 3_655
H4 C19 3.508(6) no . 3_655
H4 C20 3.571(6) no . 3_655
H4 C21 3.310(5) no . 3_655
H4 C22 3.013(5) no . 3_655
H4 H7 2.816(4) no . 3_655
H4 H21 2.986(3) no . 4_655
H4 H22 3.374(4) no . 3_655
H7 C3 2.999(5) no . 3_645
H7 C4 3.132(5) no . 3_645
H7 H3 2.533(3) no . 3_645
H7 H4 2.816(4) no . 3_645
H10 C1 3.408(5) no . 2_555
H10 C5 3.480(5) no . 2_555
H10 C6 3.152(4) no . 2_555
H10 C9 3.505(6) no . 2_555
H10 C11 3.385(5) no . 2_555
H10 C12 2.860(4) no . 2_555
H10 C13 2.640(4) no . 2_555
H10 C14 2.871(5) no . 2_555
H10 C18 3.309(5) no . 1_655
H10 H1 3.559(3) no . 2_555
H10 H3 3.438(4) no . 3_745
H10 H18 2.397(3) no . 1_655
H11 N2 3.381(4) no . 2_555
H11 C8 3.388(5) no . 2_555
H11 C9 3.120(4) no . 2_555
H11 C12 3.479(4) no . 2_555
H11 H15B 3.589(3) no . 1_655
H11 H15C 2.961(4) no . 1_655
H11 H16B 3.395(4) no . 2_555
H11 H18 3.258(4) no . 2_555
H15A C16 3.424(6) no . 4_655
H15A C21 3.272(5) no . 3_655
H15A C21 3.512(5) no . 4_655
H15A C22 3.563(5) no . 3_655
H15A H16A 3.439(5) no . 4_655
H15A H16B 3.591(5) no . 4_655
H15A H16C 2.762(3) no . 4_655
H15A H19 3.065(3) no . 4_555
H15A H21 3.061(3) no . 3_655
H15A H21 3.309(3) no . 4_655
H15A H22 3.570(3) no . 3_655
H15B C3 3.440(5) no . 3_645
H15B C16 3.368(5) no . 4_655
H15B H3 3.193(3) no . 3_645
H15B H11 3.589(3) no . 1_455
H15B H16A 3.020(3) no . 4_655
H15B H16B 3.410(3) no . 4_655
H15B H16C 3.134(3) no . 4_655
H15B H19 2.943(3) no . 4_555
H15C C1 3.329(5) no . 1_455
H15C C11 3.522(5) no . 1_455
H15C H1 2.787(3) no . 1_455
H15C H11 2.961(4) no . 1_455
H15C H19 3.476(3) no . 4_555
H15C H20 3.546(4) no . 4_555
H16A C1 3.510(5) no . 2_555
H16A C2 3.566(5) no . 2_555
H16A C3 3.512(6) no . 2_555
H16A C4 3.358(5) no . 2_555
H16A C5 3.225(4) no . 2_555
H16A C14 3.340(4) no . 2_555
H16A C19 3.425(5) no . 1_655
H16A H15A 3.439(5) no . 4_654
H16A H15B 3.020(3) no . 4_654
H16A H18 3.101(3) no . 1_655
H16A H19 2.721(3) no . 1_655
H16B H1 3.002(3) no . 2_455
H16B H11 3.395(4) no . 2_455
H16B H15A 3.591(5) no . 4_654
H16B H15B 3.410(3) no . 4_654
H16C C15 3.370(5) no . 4_654
H16C H3 3.313(4) no . 3_745
H16C H15A 2.762(3) no . 4_654
H16C H15B 3.134(3) no . 4_654
H16C H19 3.027(3) no . 1_655
H18 N2 3.588(5) no . 1_455
H18 C1 3.082(5) no . 2_455
H18 C10 3.019(5) no . 1_455
H18 C14 3.578(5) no . 2_455
H18 H1 2.774(3) no . 2_455
H18 H3 3.267(3) no . 3_645
H18 H10 2.397(3) no . 1_455
H18 H11 3.258(4) no . 2_455
H18 H16A 3.101(3) no . 1_455
H19 C1 3.459(5) no . 2_455
H19 C2 3.202(5) no . 2_455
H19 C15 3.336(5) no . 4_554
H19 C16 3.306(5) no . 1_455
H19 H1 3.540(4) no . 2_455
H19 H2 3.055(3) no . 2_455
H19 H15A 3.065(3) no . 4_554
H19 H15B 2.943(3) no . 4_554
H19 H15C 3.476(3) no . 4_554
H19 H16A 2.721(3) no . 1_455
H19 H16C 3.027(3) no . 1_455
H19 H21 3.300(3) no . 2_445
H20 N1 3.579(4) no . 4_654
H20 C1 3.178(5) no . 4_654
H20 C2 3.427(6) no . 4_654
H20 C3 3.435(5) no . 4_654
H20 C4 3.218(5) no . 4_654
H20 C5 2.948(4) no . 4_654
H20 C13 3.558(5) no . 4_654
H20 C14 2.911(4) no . 4_654
H20 C21 3.409(5) no . 2_445
H20 C22 3.289(5) no . 2_445
H20 H15C 3.546(4) no . 4_554
H20 H21 2.833(3) no . 2_445
H20 H22 2.587(3) no . 2_445
H21 C4 3.112(5) no . 4_654
H21 C5 3.494(5) no . 4_654
H21 C19 3.204(5) no . 2_545
H21 C20 2.929(5) no . 2_545
H21 C21 3.546(6) no . 2_545
H21 H4 2.986(3) no . 4_654
H21 H15A 3.061(3) no . 3_645
H21 H15A 3.309(3) no . 4_654
H21 H19 3.300(3) no . 2_545
H21 H20 2.833(3) no . 2_545
H22 C1 3.363(5) no . 3_745
H22 C2 2.892(5) no . 3_745
H22 C3 3.259(5) no . 3_745
H22 C20 3.285(5) no . 2_545
H22 H2 2.882(3) no . 3_745
H22 H3 3.458(3) no . 3_745
H22 H4 3.374(4) no . 3_645
H22 H15A 3.570(3) no . 3_645
H22 H20 2.587(3) no . 2_545

#==============================================================================

#==============================================================================
# Additional structures and associated data_? identifiers
# should be added at this point if there is more than one 
# structure analysis in the CIF.

#==============================================================================
#     End of CIF
#==============================================================================
_chemical_name_systematic        6aF-Me2
####################################################################### 
# 
# This file contains crystal structure data downloaded from the 
# Cambridge Structural Database (CSD) hosted by the Cambridge 
# Crystallographic Data Centre (CCDC).
# 
# Full information about CCDC data access policies and citation 
# guidelines are available at http://www.ccdc.cam.ac.uk/access/V1 
# 
# Audit and citation data items may have been added by the CCDC. 
# Please retain this information to preserve the provenance of 
# this file and to allow appropriate attribution of the data. 
# 
#######################################################################

data_160520r
_audit_block_doi                 10.5072/ccdc.csd.cc20gf20
_database_code_depnum_ccdc_archive 'CCDC 1860901'
loop_
_citation_id
_citation_doi
_citation_year
1 10.1039/C8SC03525C 2018
_audit_update_record             
;
2018-08-08 deposited with the CCDC.
2018-10-11 downloaded from the CCDC.
;

#==============================================================================
# CHEMICAL DATA

_chemical_formula_sum            'C22 H18 N2'
_chemical_formula_moiety         'C22 H18 N2'
_chemical_formula_weight         310.40
_chemical_melting_point          ?
_chemical_absolute_configuration ?

#==============================================================================
# CRYSTAL DATA
_symmetry_cell_setting           orthorhombic
_symmetry_space_group_name_H-M   'P n a 21'
_symmetry_space_group_name_Hall  'P 2c -2n'
_symmetry_Int_Tables_number      33
loop_
_symmetry_equiv_pos_site_id
_symmetry_equiv_pos_as_xyz
1 +X,+Y,+Z
2 1/2-X,1/2+Y,1/2+Z
3 1/2+X,1/2-Y,+Z
4 -X,-Y,1/2+Z
#------------------------------------------------------------------------------
_cell_length_a                   13.252(6)
_cell_length_b                   5.704(2)
_cell_length_c                   42.601(19)
_cell_angle_alpha                90.0000
_cell_angle_beta                 90.0000
_cell_angle_gamma                90.0000
_cell_volume                     3220(3)
_cell_formula_units_Z            8
_cell_measurement_reflns_used    4765
_cell_measurement_theta_min      3.10
_cell_measurement_theta_max      27.30
_cell_measurement_temperature    200
#------------------------------------------------------------------------------
_exptl_crystal_description       platelet
_exptl_crystal_colour            colorless
_exptl_crystal_size_max          0.500
_exptl_crystal_size_mid          0.100
_exptl_crystal_size_min          0.050
_exptl_crystal_density_diffrn    1.280
_exptl_crystal_density_meas      ?
_exptl_crystal_density_method    'not measured'
_exptl_crystal_F_000             1312.00
_exptl_absorpt_coefficient_mu    0.075
_exptl_absorpt_correction_type   multi-scan
_exptl_absorpt_process_details   'REQAB (Rigaku, 1998)'
_exptl_absorpt_correction_T_min  0.848
_exptl_absorpt_correction_T_max  0.996

#==============================================================================
# EXPERIMENTAL DATA

_diffrn_ambient_temperature      200
_diffrn_radiation_type           'Mo K\a'
_diffrn_radiation_wavelength     0.71075
_diffrn_measurement_device_type  'Rigaku Mercury70'
_diffrn_measurement_method       \w
_diffrn_detector_area_resol_mean 7.314
_diffrn_reflns_number            15881
_diffrn_reflns_av_R_equivalents  0.0359
_diffrn_reflns_theta_max         25.00
_diffrn_reflns_theta_full        25.00
_diffrn_measured_fraction_theta_max 0.983
_diffrn_measured_fraction_theta_full 0.983
_diffrn_reflns_limit_h_min       -12
_diffrn_reflns_limit_h_max       15
_diffrn_reflns_limit_k_min       -6
_diffrn_reflns_limit_k_max       6
_diffrn_reflns_limit_l_min       -50
_diffrn_reflns_limit_l_max       50
_diffrn_standards_number         0
_diffrn_standards_interval_count .
_diffrn_standards_decay_%        ?

#==============================================================================
# REFINEMENT DATA

_refine_special_details          
;
    Refinement was performed using all reflections. The weighted 
    R-factor (wR) and goodness of fit (S) are based on F^2^.
    R-factor (gt) are based on F. The threshold expression of
    F^2^ > 2.0 sigma(F^2^) is used only for calculating R-factor (gt).
;
_reflns_number_total             4996
_reflns_number_gt                3665
_reflns_threshold_expression     F^2^>2.0\s(F^2^)
_refine_ls_structure_factor_coef Fsqd
_refine_ls_R_factor_gt           0.0697
_refine_ls_wR_factor_ref         0.2052
_refine_ls_number_restraints     1
_refine_ls_hydrogen_treatment    constr
_refine_ls_number_reflns         4996
_refine_ls_number_parameters     425
_refine_ls_goodness_of_fit_ref   1.026
_refine_ls_weighting_scheme      calc
_refine_ls_weighting_details     
'w = 1/[\s^2^(Fo^2^)+(0.1196P)^2^+0.9057P] where P=(Fo^2^+2Fc^2^)/3'
_atom_sites_solution_hydrogens   geom
_atom_sites_solution_primary     direct
_atom_sites_solution_secondary   difmap
_refine_ls_shift/su_max          0.014
_refine_diff_density_max         0.240
_refine_diff_density_min         -0.220
_refine_ls_extinction_method     none
_refine_ls_extinction_coef       ?

loop_
_atom_type_symbol
_atom_type_description
_atom_type_scat_dispersion_real
_atom_type_scat_dispersion_imag
_atom_type_scat_source
C C 0.0033 0.0016
;
International Tables for Crystallography
(1992, Vol. C, Tables 4.2.6.8 and 6.1.1.4)
;
H H 0.0000 0.0000
;
International Tables for Crystallography
(1992, Vol. C, Table 6.1.1.4)
;
N N 0.0061 0.0033
;
International Tables for Crystallography
(1992, Vol. C, Tables 4.2.6.8 and 6.1.1.4)
;

#==============================================================================
# ATOMIC COORDINATES AND THERMAL PARAMETERS

loop_
_atom_site_label
_atom_site_type_symbol
_atom_site_fract_x
_atom_site_fract_y
_atom_site_fract_z
_atom_site_U_iso_or_equiv
_atom_site_adp_type
_atom_site_occupancy
_atom_site_symmetry_multiplicity
_atom_site_calc_flag
_atom_site_refinement_flags
_atom_site_disorder_assembly
_atom_site_disorder_group
N1 N 0.2942(3) 0.1899(6) -0.22873(9) 0.0434(10) Uani 1.0 4 d . . .
N2 N 0.4761(3) 0.8310(6) -0.27583(9) 0.0399(9) Uani 1.0 4 d . . .
N3 N 0.0635(3) 0.8016(7) 0.03141(10) 0.0462(11) Uani 1.0 4 d . . .
N4 N 0.2522(3) 0.1725(6) 0.07930(9) 0.0394(9) Uani 1.0 4 d . . .
C1 C 0.2910(4) 0.3821(8) -0.30848(11) 0.0441(12) Uani 1.0 4 d . . .
C2 C 0.2286(4) 0.2216(8) -0.32261(12) 0.0430(12) Uani 1.0 4 d . . .
C3 C 0.1865(4) 0.0360(8) -0.30578(13) 0.0470(12) Uani 1.0 4 d . . .
C4 C 0.2037(4) 0.0118(7) -0.27416(13) 0.0447(13) Uani 1.0 4 d . . .
C5 C 0.2673(4) 0.1771(7) -0.25966(11) 0.0399(11) Uani 1.0 4 d . . .
C6 C 0.3591(4) 0.3757(8) -0.22493(12) 0.0443(12) Uani 1.0 4 d . . .
C7 C 0.4045(4) 0.4434(9) -0.19641(12) 0.0490(12) Uani 1.0 4 d . . .
C8 C 0.4705(4) 0.6329(9) -0.19581(11) 0.0476(13) Uani 1.0 4 d . . .
C9 C 0.4888(4) 0.7536(8) -0.22438(12) 0.0420(12) Uani 1.0 4 d . . .
C10 C 0.5502(4) 0.9520(8) -0.23202(13) 0.0497(12) Uani 1.0 4 d . . .
C11 C 0.5410(4) 0.9912(8) -0.26285(13) 0.0466(12) Uani 1.0 4 d . . .
C12 C 0.4422(4) 0.6829(7) -0.25267(10) 0.0363(10) Uani 1.0 4 d . . .
C13 C 0.3736(4) 0.4895(7) -0.25363(10) 0.0351(10) Uani 1.0 4 d . . .
C14 C 0.3140(3) 0.3655(7) -0.27644(11) 0.0363(11) Uani 1.0 4 d . . .
C15 C 0.2571(5) 0.0359(9) -0.20410(14) 0.0598(15) Uani 1.0 4 d . . .
C16 C 0.4525(4) 0.8277(8) -0.30921(11) 0.0477(12) Uani 1.0 4 d . . .
C17 C 0.5211(4) 0.6957(10) -0.16601(13) 0.0555(14) Uani 1.0 4 d . . .
C18 C 0.6177(9) 0.8327(19) -0.1653(3) 0.062(3) Uiso 0.5000 4 d . . .
C19 C 0.6628(13) 0.893(3) -0.1359(4) 0.093(5) Uiso 0.5000 4 d . . .
C20 C 0.6193(6) 0.8046(14) -0.10927(18) 0.093(3) Uani 1.0 4 d . . .
C21 C 0.5244(11) 0.713(3) -0.1078(4) 0.084(4) Uiso 0.5000 4 d . . .
C22 C 0.4770(10) 0.669(2) -0.1368(3) 0.066(3) Uiso 0.5000 4 d . . .
C23 C 0.6084(9) 0.5462(19) -0.1192(3) 0.061(3) Uiso 0.5000 4 d . . .
C24 C 0.5569(9) 0.4938(17) -0.1473(3) 0.055(3) Uiso 0.5000 4 d . . .
C25 C 0.5372(9) 0.9060(18) -0.1569(3) 0.052(3) Uiso 0.5000 4 d . . .
C26 C 0.5860(12) 0.967(3) -0.1302(4) 0.083(4) Uiso 0.5000 4 d . . .
C27 C 0.0703(4) 0.6254(8) 0.11193(12) 0.0451(12) Uani 1.0 4 d . . .
C28 C 0.0098(4) 0.7922(8) 0.12636(15) 0.0545(14) Uani 1.0 4 d . . .
C29 C -0.0348(4) 0.9682(9) 0.10926(14) 0.0507(14) Uani 1.0 4 d . . .
C30 C -0.0187(4) 0.9864(8) 0.07708(15) 0.0544(15) Uani 1.0 4 d . . .
C31 C 0.0397(4) 0.8190(8) 0.06299(12) 0.0453(13) Uani 1.0 4 d . . .
C32 C 0.1277(4) 0.6116(7) 0.02724(11) 0.0386(10) Uani 1.0 4 d . . .
C33 C 0.1691(4) 0.5403(9) -0.00111(13) 0.0508(13) Uani 1.0 4 d . . .
C34 C 0.2369(4) 0.3520(10) -0.00145(13) 0.0523(13) Uani 1.0 4 d . . .
C35 C 0.2581(4) 0.2376(8) 0.02711(13) 0.0433(12) Uani 1.0 4 d . . .
C36 C 0.3219(4) 0.0430(9) 0.03450(14) 0.0521(13) Uani 1.0 4 d . . .
C37 C 0.3167(4) 0.0092(8) 0.06588(13) 0.0486(13) Uani 1.0 4 d . . .
C38 C 0.2146(4) 0.3154(7) 0.05541(12) 0.0380(11) Uani 1.0 4 d . . .
C39 C 0.1470(4) 0.5066(7) 0.05685(11) 0.0411(12) Uani 1.0 4 d . . .
C40 C 0.0882(4) 0.6384(7) 0.07961(11) 0.0395(11) Uani 1.0 4 d . . .
C41 C 0.0241(5) 0.9515(9) 0.00706(13) 0.0584(15) Uani 1.0 4 d . . .
C42 C 0.2291(4) 0.1797(9) 0.11226(12) 0.0499(13) Uani 1.0 4 d . . .
C43 C 0.2823(5) 0.2722(12) -0.03194(14) 0.0649(16) Uani 1.0 4 d . . .
C44 C 0.3210(8) 0.4864(16) -0.0509(3) 0.050(3) Uiso 0.5000 4 d . . .
C45 C 0.3633(10) 0.421(2) -0.0793(3) 0.065(3) Uiso 0.5000 4 d . . .
C46 C 0.3660(6) 0.1289(19) -0.08904(17) 0.122(4) Uani 1.0 4 d . . .
C47 C 0.3369(11) 0.016(3) -0.0685(4) 0.075(4) Uiso 0.5000 4 d . . .
C48 C 0.2922(10) 0.071(3) -0.0392(3) 0.067(3) Uiso 0.5000 4 d . . .
C49 C 0.4202(10) 0.089(2) -0.0638(3) 0.064(3) Uiso 0.5000 4 d . . .
C50 C 0.3815(8) 0.1649(18) -0.0355(3) 0.054(3) Uiso 0.5000 4 d . . .
C51 C 0.2204(9) 0.2162(18) -0.0597(3) 0.057(3) Uiso 0.5000 4 d . . .
C52 C 0.2596(10) 0.135(2) -0.0887(3) 0.068(3) Uiso 0.5000 4 d . . .
H1 H 0.3189 0.5062 -0.3206 0.0529 Uiso 1.0 4 calc R . .
H2 H 0.2139 0.2372 -0.3443 0.0515 Uiso 1.0 4 calc R . .
H3 H 0.1453 -0.0752 -0.3164 0.0564 Uiso 1.0 4 calc R . .
H4 H 0.1738 -0.1119 -0.2625 0.0537 Uiso 1.0 4 calc R . .
H7 H 0.3900 0.3598 -0.1777 0.0589 Uiso 1.0 4 calc R . .
H10 H 0.5903 1.0399 -0.2178 0.0596 Uiso 1.0 4 calc R . .
H11 H 0.5745 1.1122 -0.2741 0.0559 Uiso 1.0 4 calc R . .
H15A H 0.1917 -0.0294 -0.2103 0.0718 Uiso 1.0 4 calc R . .
H15B H 0.2493 0.1252 -0.1846 0.0718 Uiso 1.0 4 calc R . .
H15C H 0.3053 -0.0920 -0.2008 0.0718 Uiso 1.0 4 calc R . .
H16A H 0.4525 0.6655 -0.3168 0.0572 Uiso 1.0 4 calc R . .
H16B H 0.5033 0.9183 -0.3207 0.0572 Uiso 1.0 4 calc R . .
H16C H 0.3857 0.8973 -0.3126 0.0572 Uiso 1.0 4 calc R . .
H27 H 0.0995 0.5027 0.1240 0.0541 Uiso 1.0 4 calc R . .
H28 H -0.0008 0.7846 0.1484 0.0654 Uiso 1.0 4 calc R . .
H29 H -0.0772 1.0786 0.1195 0.0608 Uiso 1.0 4 calc R . .
H30 H -0.0474 1.1110 0.0653 0.0653 Uiso 1.0 4 calc R . .
H33 H 0.1516 0.6182 -0.0200 0.0610 Uiso 1.0 4 calc R . .
H36 H 0.3607 -0.0462 0.0200 0.0626 Uiso 1.0 4 calc R . .
H37 H 0.3521 -0.1090 0.0771 0.0583 Uiso 1.0 4 calc R . .
H41A H 0.0687 1.0871 0.0044 0.0701 Uiso 1.0 4 calc R . .
H41B H -0.0435 1.0054 0.0129 0.0701 Uiso 1.0 4 calc R . .
H41C H 0.0204 0.8637 -0.0127 0.0701 Uiso 1.0 4 calc R . .
H42A H 0.2459 0.3349 0.1206 0.0599 Uiso 1.0 4 calc R . .
H42B H 0.2687 0.0600 0.1233 0.0599 Uiso 1.0 4 calc R . .
H42C H 0.1570 0.1491 0.1153 0.0599 Uiso 1.0 4 calc R . .


loop_
_atom_site_aniso_label
_atom_site_aniso_U_11
_atom_site_aniso_U_22
_atom_site_aniso_U_33
_atom_site_aniso_U_12
_atom_site_aniso_U_13
_atom_site_aniso_U_23
N1 0.035(3) 0.040(2) 0.055(3) -0.0016(16) 0.0077(19) 0.011(2)
N2 0.028(3) 0.0352(19) 0.056(3) -0.0017(15) 0.0014(18) 0.0052(18)
N3 0.041(3) 0.035(2) 0.062(3) -0.0006(16) -0.011(2) 0.013(2)
N4 0.031(3) 0.0331(18) 0.054(3) 0.0026(15) -0.0071(18) 0.0070(17)
C1 0.036(3) 0.040(3) 0.056(4) 0.001(2) 0.002(3) 0.010(3)
C2 0.038(3) 0.043(3) 0.047(3) -0.001(2) -0.006(2) 0.001(2)
C3 0.031(3) 0.044(3) 0.066(4) 0.0032(19) -0.008(3) -0.003(3)
C4 0.026(3) 0.031(3) 0.077(4) -0.0034(18) 0.006(3) 0.005(3)
C5 0.032(3) 0.033(3) 0.054(3) 0.0031(18) 0.003(2) 0.007(3)
C6 0.029(3) 0.042(3) 0.062(4) 0.009(2) 0.004(3) 0.002(3)
C7 0.043(3) 0.059(3) 0.046(3) 0.011(3) 0.001(3) 0.006(3)
C8 0.047(4) 0.051(3) 0.045(3) 0.016(3) 0.004(3) -0.009(3)
C9 0.036(3) 0.040(3) 0.050(4) 0.010(3) 0.001(2) -0.007(3)
C10 0.036(3) 0.046(3) 0.067(4) 0.000(2) 0.001(3) -0.012(3)
C11 0.029(3) 0.040(3) 0.071(4) -0.0060(19) 0.007(3) 0.000(3)
C12 0.030(3) 0.037(3) 0.041(3) 0.0083(18) -0.000(2) 0.003(2)
C13 0.030(3) 0.034(3) 0.041(3) 0.0042(17) 0.0027(19) 0.004(2)
C14 0.031(3) 0.028(2) 0.050(3) 0.0034(17) 0.009(2) 0.003(2)
C15 0.050(4) 0.059(3) 0.071(4) -0.000(3) 0.014(3) 0.027(3)
C16 0.045(3) 0.045(3) 0.054(3) -0.001(2) 0.001(3) 0.016(3)
C17 0.043(4) 0.070(4) 0.053(4) 0.014(3) 0.000(3) -0.010(3)
C20 0.080(6) 0.113(6) 0.087(5) 0.013(5) -0.017(4) -0.027(5)
C27 0.040(3) 0.035(3) 0.060(4) 0.001(2) -0.002(3) -0.000(3)
C28 0.044(4) 0.044(3) 0.076(4) 0.004(3) 0.001(3) 0.003(3)
C29 0.023(3) 0.049(3) 0.080(4) 0.006(2) -0.006(3) -0.014(3)
C30 0.034(3) 0.037(3) 0.093(5) 0.004(2) -0.018(3) 0.004(3)
C31 0.031(3) 0.034(3) 0.070(4) -0.0045(19) -0.016(3) 0.013(3)
C32 0.028(3) 0.031(2) 0.056(3) 0.0004(17) -0.000(3) 0.015(3)
C33 0.041(3) 0.051(3) 0.061(4) -0.002(3) -0.007(3) 0.021(3)
C34 0.027(3) 0.071(4) 0.059(4) -0.005(3) -0.002(3) 0.010(3)
C35 0.032(3) 0.044(3) 0.054(4) -0.003(2) -0.005(3) 0.008(3)
C36 0.041(4) 0.048(3) 0.068(4) 0.010(3) -0.006(3) -0.004(3)
C37 0.036(3) 0.038(3) 0.071(4) 0.010(2) -0.006(3) 0.004(3)
C38 0.030(3) 0.025(2) 0.059(4) 0.0004(16) -0.007(2) 0.011(2)
C39 0.031(3) 0.029(3) 0.064(4) -0.0081(18) -0.006(3) 0.010(2)
C40 0.027(3) 0.029(2) 0.063(4) -0.0044(17) -0.002(3) 0.007(3)
C41 0.053(4) 0.044(3) 0.078(4) 0.004(3) -0.022(3) 0.020(3)
C42 0.035(3) 0.051(3) 0.064(4) 0.001(2) -0.001(3) 0.016(3)
C43 0.039(4) 0.096(5) 0.060(4) 0.003(3) 0.000(3) 0.007(4)
C46 0.075(6) 0.228(11) 0.064(5) 0.039(6) 0.006(4) 0.022(7)

#==============================================================================
_computing_data_collection       'CrystalClear-SM Expert 2.0 r16 (Rigaku, 2013)'
_computing_cell_refinement       'CrystalClear-SM Expert 2.0 r16'
_computing_data_reduction        'CrystalClear-SM Expert 2.0 r16'
_computing_structure_solution    'SIR2004 (Burla, et al., 2005)'
_computing_structure_refinement  'SHELXL97 (Sheldrick, 2008)'
_computing_publication_material  'CrystalStructure 4.0 (Rigaku, 2010)'
_computing_molecular_graphics    'CrystalStructure 4.0'

#==============================================================================
# MOLECULAR GEOMETRY

_geom_special_details            
;
    ENTER SPECIAL DETAILS OF THE MOLECULAR GEOMETRY
;

loop_
_geom_bond_atom_site_label_1
_geom_bond_atom_site_label_2
_geom_bond_distance
_geom_bond_publ_flag
_geom_bond_site_symmetry_1
_geom_bond_site_symmetry_2
N1 C5 1.367(6) yes . .
N1 C6 1.374(6) yes . .
N1 C15 1.454(7) yes . .
N2 C11 1.372(6) yes . .
N2 C12 1.374(6) yes . .
N2 C16 1.456(6) yes . .
N3 C31 1.385(7) yes . .
N3 C32 1.389(6) yes . .
N3 C41 1.442(7) yes . .
N4 C37 1.388(6) yes . .
N4 C38 1.396(6) yes . .
N4 C42 1.438(7) yes . .
C1 C2 1.372(7) yes . .
C1 C14 1.402(7) yes . .
C2 C3 1.396(7) yes . .
C3 C4 1.373(8) yes . .
C4 C5 1.407(7) yes . .
C5 C14 1.431(6) yes . .
C6 C7 1.409(7) yes . .
C6 C13 1.397(7) yes . .
C7 C8 1.391(7) yes . .
C8 C9 1.419(7) yes . .
C8 C17 1.480(8) yes . .
C9 C10 1.432(7) yes . .
C9 C12 1.413(7) yes . .
C10 C11 1.338(8) yes . .
C12 C13 1.430(6) yes . .
C13 C14 1.438(6) yes . .
C17 C18 1.500(13) yes . .
C17 C22 1.383(14) yes . .
C17 C24 1.479(12) yes . .
C17 C25 1.279(12) yes . .
C18 C19 1.43(2) yes . .
C18 C25 1.201(16) yes . .
C18 C26 1.732(19) yes . .
C19 C20 1.367(18) yes . .
C19 C25 1.89(2) yes . .
C19 C26 1.13(3) yes . .
C20 C21 1.365(17) yes . .
C20 C23 1.540(14) yes . .
C20 C26 1.362(17) yes . .
C21 C22 1.409(19) yes . .
C21 C23 1.542(18) yes . .
C21 C26 1.92(2) yes . .
C22 C24 1.522(16) yes . .
C22 C25 1.788(16) yes . .
C23 C24 1.412(16) yes . .
C25 C26 1.353(18) yes . .
C27 C28 1.387(7) yes . .
C27 C40 1.399(7) yes . .
C28 C29 1.374(8) yes . .
C29 C30 1.391(9) yes . .
C30 C31 1.368(7) yes . .
C31 C40 1.405(7) yes . .
C32 C33 1.387(7) yes . .
C32 C39 1.420(7) yes . .
C33 C34 1.400(7) yes . .
C34 C35 1.409(8) yes . .
C34 C43 1.502(8) yes . .
C35 C36 1.430(7) yes . .
C35 C38 1.408(8) yes . .
C36 C37 1.352(9) yes . .
C38 C39 1.413(6) yes . .
C39 C40 1.454(7) yes . .
C43 C44 1.552(12) yes . .
C43 C48 1.197(14) yes . .
C43 C50 1.458(12) yes . .
C43 C51 1.475(12) yes . .
C44 C45 1.385(16) yes . .
C45 C46 1.719(16) yes . .
C46 C47 1.155(17) yes . .
C46 C49 1.313(14) yes . .
C46 C52 1.411(15) yes . .
C47 C48 1.41(2) yes . .
C47 C49 1.197(19) yes . .
C47 C50 1.746(18) yes . .
C47 C51 1.957(18) yes . .
C47 C52 1.503(19) yes . .
C48 C49 1.996(18) yes . .
C48 C50 1.309(17) yes . .
C48 C51 1.534(17) yes . .
C49 C50 1.380(16) yes . .
C51 C52 1.417(16) yes . .
C1 H1 0.950 no . .
C2 H2 0.950 no . .
C3 H3 0.950 no . .
C4 H4 0.950 no . .
C7 H7 0.950 no . .
C10 H10 0.950 no . .
C11 H11 0.950 no . .
C15 H15A 0.980 no . .
C15 H15B 0.980 no . .
C15 H15C 0.980 no . .
C16 H16A 0.980 no . .
C16 H16B 0.980 no . .
C16 H16C 0.980 no . .
C27 H27 0.950 no . .
C28 H28 0.950 no . .
C29 H29 0.950 no . .
C30 H30 0.950 no . .
C33 H33 0.950 no . .
C36 H36 0.950 no . .
C37 H37 0.950 no . .
C41 H41A 0.980 no . .
C41 H41B 0.980 no . .
C41 H41C 0.980 no . .
C42 H42A 0.980 no . .
C42 H42B 0.980 no . .
C42 H42C 0.980 no . .

loop_
_geom_angle_atom_site_label_1
_geom_angle_atom_site_label_2
_geom_angle_atom_site_label_3
_geom_angle
_geom_angle_publ_flag
_geom_angle_site_symmetry_1
_geom_angle_site_symmetry_2
_geom_angle_site_symmetry_3
C5 N1 C6 108.5(4) yes . . .
C5 N1 C15 125.1(4) yes . . .
C6 N1 C15 126.3(5) yes . . .
C11 N2 C12 109.0(4) yes . . .
C11 N2 C16 122.5(4) yes . . .
C12 N2 C16 128.6(4) yes . . .
C31 N3 C32 108.6(4) yes . . .
C31 N3 C41 125.0(4) yes . . .
C32 N3 C41 126.3(5) yes . . .
C37 N4 C38 108.1(4) yes . . .
C37 N4 C42 123.5(4) yes . . .
C38 N4 C42 128.3(4) yes . . .
C2 C1 C14 120.9(5) yes . . .
C1 C2 C3 121.5(5) yes . . .
C2 C3 C4 120.9(5) yes . . .
C3 C4 C5 117.6(5) yes . . .
N1 C5 C4 128.0(5) yes . . .
N1 C5 C14 109.2(4) yes . . .
C4 C5 C14 122.9(5) yes . . .
N1 C6 C7 125.4(5) yes . . .
N1 C6 C13 109.9(4) yes . . .
C7 C6 C13 124.6(4) yes . . .
C6 C7 C8 119.8(5) yes . . .
C7 C8 C9 118.0(5) yes . . .
C7 C8 C17 119.3(5) yes . . .
C9 C8 C17 122.7(5) yes . . .
C8 C9 C10 132.5(5) yes . . .
C8 C9 C12 121.2(4) yes . . .
C10 C9 C12 106.3(5) yes . . .
C9 C10 C11 107.7(5) yes . . .
N2 C11 C10 110.0(5) yes . . .
N2 C12 C9 107.1(4) yes . . .
N2 C12 C13 131.4(4) yes . . .
C9 C12 C13 121.5(4) yes . . .
C6 C13 C12 114.9(4) yes . . .
C6 C13 C14 106.7(4) yes . . .
C12 C13 C14 138.4(4) yes . . .
C1 C14 C5 116.3(4) yes . . .
C1 C14 C13 138.1(4) yes . . .
C5 C14 C13 105.6(4) yes . . .
C8 C17 C18 122.0(6) yes . . .
C8 C17 C22 123.6(7) yes . . .
C8 C17 C24 114.8(6) yes . . .
C8 C17 C25 124.3(7) yes . . .
C18 C17 C22 113.6(8) yes . . .
C18 C17 C24 97.0(7) yes . . .
C18 C17 C25 50.5(7) yes . . .
C22 C17 C24 64.2(7) yes . . .
C22 C17 C25 84.3(8) yes . . .
C24 C17 C25 120.9(8) yes . . .
C17 C18 C19 119.9(11) yes . . .
C17 C18 C25 55.2(7) yes . . .
C17 C18 C26 92.3(9) yes . . .
C19 C18 C25 91.4(11) yes . . .
C19 C18 C26 40.4(9) yes . . .
C25 C18 C26 51.1(9) yes . . .
C18 C19 C20 117.5(13) yes . . .
C18 C19 C25 39.4(7) yes . . .
C18 C19 C26 84.3(14) yes . . .
C20 C19 C25 92.1(10) yes . . .
C20 C19 C26 65.3(12) yes . . .
C25 C19 C26 44.9(11) yes . . .
C19 C20 C21 124.7(11) yes . . .
C19 C20 C23 99.5(9) yes . . .
C19 C20 C26 48.9(10) yes . . .
C21 C20 C23 63.8(8) yes . . .
C21 C20 C26 89.6(10) yes . . .
C23 C20 C26 116.2(9) yes . . .
C20 C21 C22 116.0(12) yes . . .
C20 C21 C23 63.6(8) yes . . .
C20 C21 C26 45.2(7) yes . . .
C22 C21 C23 86.3(10) yes . . .
C22 C21 C26 83.5(10) yes . . .
C23 C21 C26 90.1(10) yes . . .
C17 C22 C21 125.6(11) yes . . .
C17 C22 C24 61.0(7) yes . . .
C17 C22 C25 45.4(6) yes . . .
C21 C22 C24 93.7(10) yes . . .
C21 C22 C25 95.0(9) yes . . .
C24 C22 C25 92.6(8) yes . . .
C20 C23 C21 52.6(7) yes . . .
C20 C23 C24 118.8(9) yes . . .
C21 C23 C24 92.8(10) yes . . .
C17 C24 C22 54.9(6) yes . . .
C17 C24 C23 116.6(9) yes . . .
C22 C24 C23 87.0(9) yes . . .
C17 C25 C18 74.4(8) yes . . .
C17 C25 C19 104.7(8) yes . . .
C17 C25 C22 50.3(6) yes . . .
C17 C25 C26 125.2(10) yes . . .
C18 C25 C19 49.2(9) yes . . .
C18 C25 C22 106.0(10) yes . . .
C18 C25 C26 85.2(11) yes . . .
C19 C25 C22 97.8(8) yes . . .
C19 C25 C26 36.1(9) yes . . .
C22 C25 C26 90.4(9) yes . . .
C18 C26 C19 55.3(11) yes . . .
C18 C26 C20 100.6(10) yes . . .
C18 C26 C21 101.4(9) yes . . .
C18 C26 C25 43.7(8) yes . . .
C19 C26 C20 65.8(12) yes . . .
C19 C26 C21 101.8(13) yes . . .
C19 C26 C25 99.0(14) yes . . .
C20 C26 C21 45.3(7) yes . . .
C20 C26 C25 122.0(12) yes . . .
C21 C26 C25 91.1(10) yes . . .
C28 C27 C40 119.8(5) yes . . .
C27 C28 C29 121.0(6) yes . . .
C28 C29 C30 120.7(5) yes . . .
C29 C30 C31 117.9(5) yes . . .
N3 C31 C30 127.2(5) yes . . .
N3 C31 C40 109.4(4) yes . . .
C30 C31 C40 123.3(5) yes . . .
N3 C32 C33 125.6(5) yes . . .
N3 C32 C39 109.0(4) yes . . .
C33 C32 C39 125.4(4) yes . . .
C32 C33 C34 119.2(5) yes . . .
C33 C34 C35 118.3(5) yes . . .
C33 C34 C43 119.9(5) yes . . .
C35 C34 C43 121.7(5) yes . . .
C34 C35 C36 131.9(5) yes . . .
C34 C35 C38 120.8(5) yes . . .
C36 C35 C38 107.3(5) yes . . .
C35 C36 C37 107.4(5) yes . . .
N4 C37 C36 110.0(5) yes . . .
N4 C38 C35 107.1(4) yes . . .
N4 C38 C39 130.2(5) yes . . .
C35 C38 C39 122.7(5) yes . . .
C32 C39 C38 113.7(4) yes . . .
C32 C39 C40 106.1(4) yes . . .
C38 C39 C40 140.2(5) yes . . .
C27 C40 C31 117.2(4) yes . . .
C27 C40 C39 136.0(4) yes . . .
C31 C40 C39 106.8(4) yes . . .
C34 C43 C44 110.1(6) yes . . .
C34 C43 C48 124.0(8) yes . . .
C34 C43 C50 125.3(6) yes . . .
C34 C43 C51 122.5(6) yes . . .
C44 C43 C48 125.7(9) yes . . .
C44 C43 C50 88.8(7) yes . . .
C44 C43 C51 86.3(7) yes . . .
C48 C43 C50 58.1(8) yes . . .
C48 C43 C51 69.2(8) yes . . .
C50 C43 C51 109.1(7) yes . . .
C43 C44 C45 112.2(8) yes . . .
C44 C45 C46 118.6(9) yes . . .
C45 C46 C47 110.6(10) yes . . .
C45 C46 C49 89.0(8) yes . . .
C45 C46 C52 87.2(8) yes . . .
C47 C46 C49 57.6(10) yes . . .
C47 C46 C52 70.9(10) yes . . .
C49 C46 C52 122.9(9) yes . . .
C46 C47 C48 133.2(13) yes . . .
C46 C47 C49 67.9(11) yes . . .
C46 C47 C50 103.1(11) yes . . .
C46 C47 C51 94.7(10) yes . . .
C46 C47 C52 62.5(9) yes . . .
C48 C47 C49 99.3(13) yes . . .
C48 C47 C50 47.5(8) yes . . .
C48 C47 C51 51.1(8) yes . . .
C48 C47 C52 96.8(11) yes . . .
C49 C47 C50 52.0(9) yes . . .
C49 C47 C51 119.4(11) yes . . .
C49 C47 C52 124.4(13) yes . . .
C50 C47 C51 80.2(8) yes . . .
C50 C47 C52 118.2(10) yes . . .
C51 C47 C52 46.1(7) yes . . .
C43 C48 C47 119.2(12) yes . . .
C43 C48 C49 100.3(9) yes . . .
C43 C48 C50 71.0(9) yes . . .
C43 C48 C51 64.0(8) yes . . .
C47 C48 C49 36.3(8) yes . . .
C47 C48 C50 79.6(10) yes . . .
C47 C48 C51 83.0(10) yes . . .
C49 C48 C50 43.5(7) yes . . .
C49 C48 C51 101.6(9) yes . . .
C50 C48 C51 114.1(11) yes . . .
C46 C49 C47 54.5(10) yes . . .
C46 C49 C48 88.5(9) yes . . .
C46 C49 C50 117.3(11) yes . . .
C47 C49 C48 44.4(9) yes . . .
C47 C49 C50 85.0(12) yes . . .
C48 C49 C50 40.7(7) yes . . .
C43 C50 C47 89.0(8) yes . . .
C43 C50 C48 50.9(7) yes . . .
C43 C50 C49 123.8(10) yes . . .
C47 C50 C48 52.8(9) yes . . .
C47 C50 C49 43.1(8) yes . . .
C48 C50 C49 95.8(10) yes . . .
C43 C51 C47 80.8(7) yes . . .
C43 C51 C48 46.8(7) yes . . .
C43 C51 C52 124.5(10) yes . . .
C47 C51 C48 45.9(8) yes . . .
C47 C51 C52 49.8(8) yes . . .
C48 C51 C52 95.3(10) yes . . .
C46 C52 C47 46.6(8) yes . . .
C46 C52 C51 112.5(10) yes . . .
C47 C52 C51 84.1(10) yes . . .
C2 C1 H1 119.585 no . . .
C14 C1 H1 119.549 no . . .
C1 C2 H2 119.262 no . . .
C3 C2 H2 119.278 no . . .
C2 C3 H3 119.534 no . . .
C4 C3 H3 119.563 no . . .
C3 C4 H4 121.207 no . . .
C5 C4 H4 121.219 no . . .
C6 C7 H7 120.116 no . . .
C8 C7 H7 120.094 no . . .
C9 C10 H10 126.152 no . . .
C11 C10 H10 126.186 no . . .
N2 C11 H11 125.003 no . . .
C10 C11 H11 125.026 no . . .
N1 C15 H15A 109.465 no . . .
N1 C15 H15B 109.472 no . . .
N1 C15 H15C 109.460 no . . .
H15A C15 H15B 109.471 no . . .
H15A C15 H15C 109.474 no . . .
H15B C15 H15C 109.486 no . . .
N2 C16 H16A 109.469 no . . .
N2 C16 H16B 109.459 no . . .
N2 C16 H16C 109.470 no . . .
H16A C16 H16B 109.475 no . . .
H16A C16 H16C 109.478 no . . .
H16B C16 H16C 109.475 no . . .
C28 C27 H27 120.073 no . . .
C40 C27 H27 120.103 no . . .
C27 C28 H28 119.511 no . . .
C29 C28 H28 119.507 no . . .
C28 C29 H29 119.630 no . . .
C30 C29 H29 119.661 no . . .
C29 C30 H30 121.062 no . . .
C31 C30 H30 121.087 no . . .
C32 C33 H33 120.405 no . . .
C34 C33 H33 120.423 no . . .
C35 C36 H36 126.329 no . . .
C37 C36 H36 126.300 no . . .
N4 C37 H37 124.989 no . . .
C36 C37 H37 124.982 no . . .
N3 C41 H41A 109.481 no . . .
N3 C41 H41B 109.480 no . . .
N3 C41 H41C 109.470 no . . .
H41A C41 H41B 109.471 no . . .
H41A C41 H41C 109.453 no . . .
H41B C41 H41C 109.472 no . . .
N4 C42 H42A 109.466 no . . .
N4 C42 H42B 109.456 no . . .
N4 C42 H42C 109.452 no . . .
H42A C42 H42B 109.492 no . . .
H42A C42 H42C 109.477 no . . .
H42B C42 H42C 109.484 no . . .

loop_
_geom_torsion_atom_site_label_1
_geom_torsion_atom_site_label_2
_geom_torsion_atom_site_label_3
_geom_torsion_atom_site_label_4
_geom_torsion
_geom_torsion_publ_flag
_geom_torsion_site_symmetry_1
_geom_torsion_site_symmetry_2
_geom_torsion_site_symmetry_3
_geom_torsion_site_symmetry_4
C5 N1 C6 C7 -179.1(4) no . . . .
C5 N1 C6 C13 1.1(5) no . . . .
C6 N1 C5 C4 178.8(4) no . . . .
C6 N1 C5 C14 -1.8(5) no . . . .
C15 N1 C5 C4 -3.0(7) no . . . .
C15 N1 C5 C14 176.4(4) no . . . .
C15 N1 C6 C7 2.8(7) no . . . .
C15 N1 C6 C13 -177.0(4) no . . . .
C11 N2 C12 C9 -0.5(5) no . . . .
C11 N2 C12 C13 179.4(4) no . . . .
C12 N2 C11 C10 -0.1(5) no . . . .
C16 N2 C11 C10 -179.0(4) no . . . .
C16 N2 C12 C9 178.3(4) no . . . .
C16 N2 C12 C13 -1.8(7) no . . . .
C31 N3 C32 C33 -179.0(4) no . . . .
C31 N3 C32 C39 -0.9(5) no . . . .
C32 N3 C31 C30 177.7(4) no . . . .
C32 N3 C31 C40 -0.4(5) no . . . .
C41 N3 C31 C30 -4.6(7) no . . . .
C41 N3 C31 C40 177.3(4) no . . . .
C41 N3 C32 C33 3.4(7) no . . . .
C41 N3 C32 C39 -178.5(4) no . . . .
C37 N4 C38 C35 -0.5(5) no . . . .
C37 N4 C38 C39 -179.8(4) no . . . .
C38 N4 C37 C36 0.2(5) no . . . .
C42 N4 C37 C36 178.7(4) no . . . .
C42 N4 C38 C35 -178.9(4) no . . . .
C42 N4 C38 C39 1.8(7) no . . . .
C2 C1 C14 C5 -1.4(6) no . . . .
C2 C1 C14 C13 179.4(5) no . . . .
C14 C1 C2 C3 -0.3(7) no . . . .
C1 C2 C3 C4 2.0(7) no . . . .
C2 C3 C4 C5 -1.6(7) no . . . .
C3 C4 C5 N1 179.2(4) no . . . .
C3 C4 C5 C14 -0.2(7) no . . . .
N1 C5 C14 C1 -177.8(4) no . . . .
N1 C5 C14 C13 1.7(5) no . . . .
C4 C5 C14 C1 1.7(6) no . . . .
C4 C5 C14 C13 -178.8(4) no . . . .
N1 C6 C7 C8 178.8(4) no . . . .
N1 C6 C13 C12 -178.5(3) no . . . .
N1 C6 C13 C14 -0.1(5) no . . . .
C7 C6 C13 C12 1.7(7) no . . . .
C7 C6 C13 C14 -179.9(4) no . . . .
C13 C6 C7 C8 -1.4(7) no . . . .
C6 C7 C8 C9 0.7(7) no . . . .
C6 C7 C8 C17 -177.3(4) no . . . .
C7 C8 C9 C10 179.5(4) no . . . .
C7 C8 C9 C12 -0.5(7) no . . . .
C7 C8 C17 C18 157.3(5) no . . . .
C7 C8 C17 C22 -33.5(8) no . . . .
C7 C8 C17 C24 40.9(7) no . . . .
C7 C8 C17 C25 -141.5(5) no . . . .
C9 C8 C17 C18 -20.5(8) no . . . .
C9 C8 C17 C22 148.7(5) no . . . .
C9 C8 C17 C24 -137.0(5) no . . . .
C9 C8 C17 C25 40.6(8) no . . . .
C17 C8 C9 C10 -2.6(8) no . . . .
C17 C8 C9 C12 177.4(4) no . . . .
C8 C9 C10 C11 179.1(5) no . . . .
C8 C9 C12 N2 -179.1(4) no . . . .
C8 C9 C12 C13 0.9(7) no . . . .
C10 C9 C12 N2 0.9(5) no . . . .
C10 C9 C12 C13 -179.1(4) no . . . .
C12 C9 C10 C11 -0.9(5) no . . . .
C9 C10 C11 N2 0.6(6) no . . . .
N2 C12 C13 C6 178.6(4) no . . . .
N2 C12 C13 C14 0.9(9) no . . . .
C9 C12 C13 C6 -1.5(6) no . . . .
C9 C12 C13 C14 -179.1(4) no . . . .
C6 C13 C14 C1 178.4(5) no . . . .
C6 C13 C14 C5 -1.0(5) no . . . .
C12 C13 C14 C1 -3.8(9) no . . . .
C12 C13 C14 C5 176.9(5) no . . . .
C8 C17 C18 C19 178.8(6) no . . . .
C8 C17 C18 C25 110.2(7) no . . . .
C8 C17 C18 C26 147.7(5) no . . . .
C8 C17 C22 C21 176.0(7) no . . . .
C8 C17 C22 C24 103.7(7) no . . . .
C8 C17 C22 C25 -127.8(7) no . . . .
C8 C17 C24 C22 -117.0(5) no . . . .
C8 C17 C24 C23 178.1(6) no . . . .
C8 C17 C25 C18 -105.6(7) no . . . .
C8 C17 C25 C19 -144.8(5) no . . . .
C8 C17 C25 C22 127.2(7) no . . . .
C8 C17 C25 C26 -177.9(7) no . . . .
C18 C17 C22 C21 -14.1(13) no . . . .
C18 C17 C22 C24 -86.3(7) no . . . .
C18 C17 C22 C25 42.1(6) no . . . .
C22 C17 C18 C19 8.6(12) no . . . .
C22 C17 C18 C25 -60.0(8) no . . . .
C22 C17 C18 C26 -22.5(9) no . . . .
C18 C17 C24 C22 112.9(6) no . . . .
C18 C17 C24 C23 48.0(10) no . . . .
C24 C17 C18 C19 -56.2(10) no . . . .
C24 C17 C18 C25 -124.8(7) no . . . .
C24 C17 C18 C26 -87.3(7) no . . . .
C18 C17 C25 C18 0.0(6) no . . . .
C18 C17 C25 C19 -39.2(7) no . . . .
C18 C17 C25 C22 -127.1(8) no . . . .
C18 C17 C25 C26 -72.3(11) no . . . .
C25 C17 C18 C19 68.6(10) no . . . .
C25 C17 C18 C25 0.0(6) no . . . .
C25 C17 C18 C26 37.5(7) no . . . .
C22 C17 C24 C22 0.0(6) no . . . .
C22 C17 C24 C23 -64.9(9) no . . . .
C24 C17 C22 C21 72.2(11) no . . . .
C24 C17 C22 C24 0.0(5) no . . . .
C24 C17 C22 C25 128.4(7) no . . . .
C22 C17 C25 C18 127.1(7) no . . . .
C22 C17 C25 C19 88.0(7) no . . . .
C22 C17 C25 C22 0.0(6) no . . . .
C22 C17 C25 C26 54.9(11) no . . . .
C25 C17 C22 C21 -56.2(11) no . . . .
C25 C17 C22 C24 -128.4(7) no . . . .
C25 C17 C22 C25 -0.0(5) no . . . .
C24 C17 C25 C18 71.9(8) no . . . .
C24 C17 C25 C19 32.7(10) no . . . .
C24 C17 C25 C22 -55.2(7) no . . . .
C24 C17 C25 C26 -0.4(14) no . . . .
C25 C17 C24 C22 65.3(8) no . . . .
C25 C17 C24 C23 0.4(13) no . . . .
C17 C18 C19 C20 5.4(18) no . . . .
C17 C18 C19 C25 -49.9(8) no . . . .
C17 C18 C19 C26 -52.9(13) no . . . .
C17 C18 C25 C17 0.0(3) no . . . .
C17 C18 C25 C19 126.1(7) no . . . .
C17 C18 C25 C22 39.7(5) no . . . .
C17 C18 C25 C26 128.7(8) no . . . .
C17 C18 C26 C19 136.2(9) no . . . .
C17 C18 C26 C20 85.8(9) no . . . .
C17 C18 C26 C21 39.6(8) no . . . .
C17 C18 C26 C25 -39.9(6) no . . . .
C19 C18 C25 C17 -126.1(9) no . . . .
C19 C18 C25 C19 0.0(7) no . . . .
C19 C18 C25 C22 -86.5(9) no . . . .
C19 C18 C25 C26 2.5(9) no . . . .
C25 C18 C19 C20 55.3(14) no . . . .
C25 C18 C19 C25 0.0(5) no . . . .
C25 C18 C19 C26 -3.0(10) no . . . .
C19 C18 C26 C19 -0.0(10) no . . . .
C19 C18 C26 C20 -50.4(12) no . . . .
C19 C18 C26 C21 -96.6(13) no . . . .
C19 C18 C26 C25 -176.1(15) no . . . .
C26 C18 C19 C20 58.3(13) no . . . .
C26 C18 C19 C25 3.0(12) no . . . .
C26 C18 C19 C26 0.0(7) no . . . .
C25 C18 C26 C19 176.1(13) no . . . .
C25 C18 C26 C20 125.7(13) no . . . .
C25 C18 C26 C21 79.5(10) no . . . .
C25 C18 C26 C25 0.0(6) no . . . .
C26 C18 C25 C17 -128.7(9) no . . . .
C26 C18 C25 C19 -2.5(9) no . . . .
C26 C18 C25 C22 -89.0(9) no . . . .
C26 C18 C25 C26 0.0(6) no . . . .
C18 C19 C20 C21 -16.7(18) no . . . .
C18 C19 C20 C23 47.9(14) no . . . .
C18 C19 C20 C26 -68.7(12) no . . . .
C18 C19 C25 C17 53.5(10) no . . . .
C18 C19 C25 C18 0.0(7) no . . . .
C18 C19 C25 C22 104.4(10) no . . . .
C18 C19 C25 C26 -175.7(15) no . . . .
C18 C19 C26 C18 0.0(5) no . . . .
C18 C19 C26 C20 123.9(10) no . . . .
C18 C19 C26 C21 95.8(10) no . . . .
C18 C19 C26 C25 2.7(11) no . . . .
C20 C19 C25 C17 -79.7(10) no . . . .
C20 C19 C25 C18 -133.2(11) no . . . .
C20 C19 C25 C22 -28.7(9) no . . . .
C20 C19 C25 C26 51.1(8) no . . . .
C25 C19 C20 C21 14.8(12) no . . . .
C25 C19 C20 C23 79.4(7) no . . . .
C25 C19 C20 C26 -37.2(5) no . . . .
C20 C19 C26 C18 -123.9(10) no . . . .
C20 C19 C26 C20 -0.0(4) no . . . .
C20 C19 C26 C21 -28.1(8) no . . . .
C20 C19 C26 C25 -121.1(11) no . . . .
C26 C19 C20 C21 52.0(14) no . . . .
C26 C19 C20 C23 116.6(11) no . . . .
C26 C19 C20 C26 0.0(8) no . . . .
C25 C19 C26 C18 -2.7(11) no . . . .
C25 C19 C26 C20 121.1(11) no . . . .
C25 C19 C26 C21 93.1(11) no . . . .
C25 C19 C26 C25 0.0(5) no . . . .
C26 C19 C25 C17 -130.8(14) no . . . .
C26 C19 C25 C18 175.7(16) no . . . .
C26 C19 C25 C22 -79.8(13) no . . . .
C26 C19 C25 C26 0.0(10) no . . . .
C19 C20 C21 C22 12.1(17) no . . . .
C19 C20 C21 C23 83.4(12) no . . . .
C19 C20 C21 C26 -36.4(10) no . . . .
C19 C20 C23 C21 -124.0(9) no . . . .
C19 C20 C23 C24 -54.5(12) no . . . .
C19 C20 C26 C18 44.0(10) no . . . .
C19 C20 C26 C19 0.0(9) no . . . .
C19 C20 C26 C21 139.6(12) no . . . .
C19 C20 C26 C25 85.4(16) no . . . .
C21 C20 C23 C21 0.0(7) no . . . .
C21 C20 C23 C24 69.5(11) no . . . .
C23 C20 C21 C22 -71.2(10) no . . . .
C23 C20 C21 C23 0.0(5) no . . . .
C23 C20 C21 C26 -119.8(7) no . . . .
C21 C20 C26 C18 -95.6(10) no . . . .
C21 C20 C26 C19 -139.6(9) no . . . .
C21 C20 C26 C21 0.0(6) no . . . .
C21 C20 C26 C25 -54.2(14) no . . . .
C26 C20 C21 C22 48.5(12) no . . . .
C26 C20 C21 C23 119.8(8) no . . . .
C26 C20 C21 C26 0.0(6) no . . . .
C23 C20 C26 C18 -35.3(12) no . . . .
C23 C20 C26 C19 -79.3(10) no . . . .
C23 C20 C26 C21 60.3(8) no . . . .
C23 C20 C26 C25 6.1(18) no . . . .
C26 C20 C23 C21 -75.4(10) no . . . .
C26 C20 C23 C24 -5.9(14) no . . . .
C20 C21 C22 C17 4.7(18) no . . . .
C20 C21 C22 C24 61.2(12) no . . . .
C20 C21 C22 C25 -31.7(12) no . . . .
C20 C21 C23 C20 0.0(4) no . . . .
C20 C21 C23 C24 -124.7(8) no . . . .
C20 C21 C26 C18 93.7(10) no . . . .
C20 C21 C26 C19 37.2(9) no . . . .
C20 C21 C26 C20 0.0(5) no . . . .
C20 C21 C26 C25 136.5(12) no . . . .
C22 C21 C23 C20 121.5(10) no . . . .
C22 C21 C23 C24 -3.2(9) no . . . .
C23 C21 C22 C17 -53.6(13) no . . . .
C23 C21 C22 C24 3.0(8) no . . . .
C23 C21 C22 C25 -90.0(8) no . . . .
C22 C21 C26 C18 -43.6(10) no . . . .
C22 C21 C26 C19 -100.2(12) no . . . .
C22 C21 C26 C20 -137.3(11) no . . . .
C22 C21 C26 C25 -0.8(10) no . . . .
C26 C21 C22 C17 37.0(12) no . . . .
C26 C21 C22 C24 93.5(8) no . . . .
C26 C21 C22 C25 0.6(8) no . . . .
C23 C21 C26 C18 42.7(10) no . . . .
C23 C21 C26 C19 -13.9(12) no . . . .
C23 C21 C26 C20 -51.0(8) no . . . .
C23 C21 C26 C25 85.5(10) no . . . .
C26 C21 C23 C20 38.0(6) no . . . .
C26 C21 C23 C24 -86.7(8) no . . . .
C17 C22 C24 C17 0.0(3) no . . . .
C17 C22 C24 C23 125.8(7) no . . . .
C17 C22 C25 C17 0.0(3) no . . . .
C17 C22 C25 C18 -53.0(7) no . . . .
C17 C22 C25 C19 -102.6(7) no . . . .
C17 C22 C25 C26 -138.1(9) no . . . .
C21 C22 C24 C17 -129.1(10) no . . . .
C21 C22 C24 C23 -3.3(9) no . . . .
C21 C22 C25 C17 137.3(11) no . . . .
C21 C22 C25 C18 84.3(10) no . . . .
C21 C22 C25 C19 34.6(9) no . . . .
C21 C22 C25 C26 -0.8(10) no . . . .
C24 C22 C25 C17 43.3(7) no . . . .
C24 C22 C25 C18 -9.7(10) no . . . .
C24 C22 C25 C19 -59.4(8) no . . . .
C24 C22 C25 C26 -94.8(8) no . . . .
C25 C22 C24 C17 -33.9(5) no . . . .
C25 C22 C24 C23 91.9(7) no . . . .
C20 C23 C24 C17 2.7(14) no . . . .
C20 C23 C24 C22 -45.2(10) no . . . .
C21 C23 C24 C17 50.9(11) no . . . .
C21 C23 C24 C22 3.0(8) no . . . .
C17 C25 C26 C18 67.0(10) no . . . .
C17 C25 C26 C19 63.8(15) no . . . .
C17 C25 C26 C20 -3(2) no . . . .
C17 C25 C26 C21 -38.4(13) no . . . .
C18 C25 C26 C18 0.0(6) no . . . .
C18 C25 C26 C19 -3.2(11) no . . . .
C18 C25 C26 C20 -70.2(15) no . . . .
C18 C25 C26 C21 -105.4(9) no . . . .
C19 C25 C26 C18 3.2(12) no . . . .
C19 C25 C26 C19 0.0(8) no . . . .
C19 C25 C26 C20 -67.0(14) no . . . .
C19 C25 C26 C21 -102.2(13) no . . . .
C22 C25 C26 C18 106.0(8) no . . . .
C22 C25 C26 C19 102.8(10) no . . . .
C22 C25 C26 C20 35.8(14) no . . . .
C22 C25 C26 C21 0.6(7) no . . . .
C28 C27 C40 C31 -2.3(7) no . . . .
C28 C27 C40 C39 177.9(5) no . . . .
C40 C27 C28 C29 1.4(7) no . . . .
C27 C28 C29 C30 -1.4(7) no . . . .
C28 C29 C30 C31 2.3(7) no . . . .
C29 C30 C31 N3 178.7(4) no . . . .
C29 C30 C31 C40 -3.5(7) no . . . .
N3 C31 C40 C27 -178.3(4) no . . . .
N3 C31 C40 C39 1.5(5) no . . . .
C30 C31 C40 C27 3.5(7) no . . . .
C30 C31 C40 C39 -176.7(4) no . . . .
N3 C32 C33 C34 176.8(4) no . . . .
N3 C32 C39 C38 -178.0(4) no . . . .
N3 C32 C39 C40 1.8(5) no . . . .
C33 C32 C39 C38 0.1(7) no . . . .
C33 C32 C39 C40 179.9(4) no . . . .
C39 C32 C33 C34 -1.0(7) no . . . .
C32 C33 C34 C35 1.9(7) no . . . .
C32 C33 C34 C43 179.9(4) no . . . .
C33 C34 C35 C36 179.5(4) no . . . .
C33 C34 C35 C38 -1.9(7) no . . . .
C33 C34 C43 C44 46.8(6) no . . . .
C33 C34 C43 C48 -137.5(6) no . . . .
C33 C34 C43 C50 150.1(5) no . . . .
C33 C34 C43 C51 -52.0(8) no . . . .
C35 C34 C43 C44 -135.3(5) no . . . .
C35 C34 C43 C48 40.5(8) no . . . .
C35 C34 C43 C50 -31.9(8) no . . . .
C35 C34 C43 C51 126.0(6) no . . . .
C43 C34 C35 C36 1.5(8) no . . . .
C43 C34 C35 C38 -179.9(4) no . . . .
C34 C35 C36 C37 178.2(5) no . . . .
C34 C35 C38 N4 -178.3(4) no . . . .
C34 C35 C38 C39 1.1(7) no . . . .
C36 C35 C38 N4 0.6(5) no . . . .
C36 C35 C38 C39 -180.0(4) no . . . .
C38 C35 C36 C37 -0.5(5) no . . . .
C35 C36 C37 N4 0.2(6) no . . . .
N4 C38 C39 C32 179.1(4) no . . . .
N4 C38 C39 C40 -0.6(9) no . . . .
C35 C38 C39 C32 -0.2(6) no . . . .
C35 C38 C39 C40 -179.8(5) no . . . .
C32 C39 C40 C27 177.8(5) no . . . .
C32 C39 C40 C31 -2.0(5) no . . . .
C38 C39 C40 C27 -2.6(10) no . . . .
C38 C39 C40 C31 177.7(5) no . . . .
C34 C43 C44 C45 -179.8(6) no . . . .
C34 C43 C48 C47 -179.4(7) no . . . .
C34 C43 C48 C49 -146.2(6) no . . . .
C34 C43 C48 C50 -113.6(7) no . . . .
C34 C43 C48 C51 115.9(7) no . . . .
C34 C43 C50 C47 151.7(6) no . . . .
C34 C43 C50 C48 111.5(7) no . . . .
C34 C43 C50 C49 178.7(7) no . . . .
C34 C43 C51 C47 -153.2(6) no . . . .
C34 C43 C51 C48 -117.9(7) no . . . .
C34 C43 C51 C52 -178.5(7) no . . . .
C44 C43 C48 C47 -4.3(16) no . . . .
C44 C43 C48 C49 28.9(12) no . . . .
C44 C43 C48 C50 61.4(10) no . . . .
C44 C43 C48 C51 -69.1(9) no . . . .
C48 C43 C44 C45 4.6(13) no . . . .
C44 C43 C50 C47 -94.3(6) no . . . .
C44 C43 C50 C48 -134.5(6) no . . . .
C44 C43 C50 C49 -67.3(10) no . . . .
C50 C43 C44 C45 52.8(8) no . . . .
C44 C43 C51 C47 95.2(5) no . . . .
C44 C43 C51 C48 130.6(6) no . . . .
C44 C43 C51 C52 69.9(10) no . . . .
C51 C43 C44 C45 -56.4(8) no . . . .
C48 C43 C50 C47 40.2(8) no . . . .
C48 C43 C50 C48 0.0(8) no . . . .
C48 C43 C50 C49 67.2(11) no . . . .
C50 C43 C48 C47 -65.8(10) no . . . .
C50 C43 C48 C49 -32.6(6) no . . . .
C50 C43 C48 C50 0.0(5) no . . . .
C50 C43 C48 C51 -130.5(8) no . . . .
C48 C43 C51 C47 -35.3(7) no . . . .
C48 C43 C51 C48 0.0(7) no . . . .
C48 C43 C51 C52 -60.6(11) no . . . .
C51 C43 C48 C47 64.7(10) no . . . .
C51 C43 C48 C49 97.9(8) no . . . .
C51 C43 C48 C50 130.5(8) no . . . .
C51 C43 C48 C51 0.0(5) no . . . .
C50 C43 C51 C47 7.8(7) no . . . .
C50 C43 C51 C48 43.1(6) no . . . .
C50 C43 C51 C52 -17.5(12) no . . . .
C51 C43 C50 C47 -8.6(8) no . . . .
C51 C43 C50 C48 -48.8(7) no . . . .
C51 C43 C50 C49 18.4(12) no . . . .
C43 C44 C45 C46 0.3(13) no . . . .
C44 C45 C46 C47 -5.3(13) no . . . .
C44 C45 C46 C49 -59.9(11) no . . . .
C44 C45 C46 C52 63.1(10) no . . . .
C45 C46 C47 C48 7(2) no . . . .
C45 C46 C47 C49 -74.8(9) no . . . .
C45 C46 C47 C50 -35.8(11) no . . . .
C45 C46 C47 C51 45.1(10) no . . . .
C45 C46 C47 C52 79.3(8) no . . . .
C45 C46 C49 C47 115.4(7) no . . . .
C45 C46 C49 C48 84.6(6) no . . . .
C45 C46 C49 C50 54.7(10) no . . . .
C45 C46 C52 C47 -113.0(7) no . . . .
C45 C46 C52 C51 -56.1(9) no . . . .
C47 C46 C49 C47 0.0(8) no . . . .
C47 C46 C49 C48 -30.8(9) no . . . .
C47 C46 C49 C50 -60.7(12) no . . . .
C49 C46 C47 C48 81.9(17) no . . . .
C49 C46 C47 C49 0.0(6) no . . . .
C49 C46 C47 C50 39.0(8) no . . . .
C49 C46 C47 C51 119.9(10) no . . . .
C49 C46 C47 C52 154.2(10) no . . . .
C47 C46 C52 C47 0.0(7) no . . . .
C47 C46 C52 C51 56.9(11) no . . . .
C52 C46 C47 C48 -72.3(16) no . . . .
C52 C46 C47 C49 -154.2(10) no . . . .
C52 C46 C47 C50 -115.2(10) no . . . .
C52 C46 C47 C51 -34.2(7) no . . . .
C52 C46 C47 C52 0.0(5) no . . . .
C49 C46 C52 C47 -26.0(9) no . . . .
C49 C46 C52 C51 30.9(16) no . . . .
C52 C46 C49 C47 29.4(10) no . . . .
C52 C46 C49 C48 -1.4(12) no . . . .
C52 C46 C49 C50 -31.3(16) no . . . .
C46 C47 C48 C43 -3(3) no . . . .
C46 C47 C48 C49 -68.3(16) no . . . .
C46 C47 C48 C50 -64.0(18) no . . . .
C46 C47 C48 C51 52.2(18) no . . . .
C46 C47 C49 C46 -0.0(6) no . . . .
C46 C47 C49 C48 133.0(11) no . . . .
C46 C47 C49 C50 128.9(10) no . . . .
C46 C47 C50 C43 98.8(11) no . . . .
C46 C47 C50 C48 137.7(12) no . . . .
C46 C47 C50 C49 -47.7(9) no . . . .
C46 C47 C51 C43 -108.7(10) no . . . .
C46 C47 C51 C48 -144.7(12) no . . . .
C46 C47 C51 C52 43.8(8) no . . . .
C46 C47 C52 C46 0.0(6) no . . . .
C46 C47 C52 C51 -128.9(10) no . . . .
C48 C47 C49 C46 -133.0(11) no . . . .
C48 C47 C49 C48 0.0(5) no . . . .
C48 C47 C49 C50 -4.0(10) no . . . .
C49 C47 C48 C43 65.5(15) no . . . .
C49 C47 C48 C49 0.0(6) no . . . .
C49 C47 C48 C50 4.3(10) no . . . .
C49 C47 C48 C51 120.5(10) no . . . .
C48 C47 C50 C43 -38.9(8) no . . . .
C48 C47 C50 C48 0.0(7) no . . . .
C48 C47 C50 C49 174.6(12) no . . . .
C50 C47 C48 C43 61.2(11) no . . . .
C50 C47 C48 C49 -4.3(10) no . . . .
C50 C47 C48 C50 0.0(5) no . . . .
C50 C47 C48 C51 116.2(9) no . . . .
C48 C47 C51 C43 36.0(8) no . . . .
C48 C47 C51 C48 0.0(7) no . . . .
C48 C47 C51 C52 -171.5(11) no . . . .
C51 C47 C48 C43 -55.0(10) no . . . .
C51 C47 C48 C49 -120.5(9) no . . . .
C51 C47 C48 C50 -116.2(9) no . . . .
C51 C47 C48 C51 0.0(4) no . . . .
C48 C47 C52 C46 135.6(11) no . . . .
C48 C47 C52 C51 6.7(9) no . . . .
C52 C47 C48 C43 -61.1(14) no . . . .
C52 C47 C48 C49 -126.6(12) no . . . .
C52 C47 C48 C50 -122.3(9) no . . . .
C52 C47 C48 C51 -6.2(9) no . . . .
C49 C47 C50 C43 146.5(11) no . . . .
C49 C47 C50 C48 -174.6(12) no . . . .
C49 C47 C50 C49 0.0(7) no . . . .
C50 C47 C49 C46 -128.9(9) no . . . .
C50 C47 C49 C48 4.0(9) no . . . .
C50 C47 C49 C50 0.0(5) no . . . .
C49 C47 C51 C43 -41.6(13) no . . . .
C49 C47 C51 C48 -77.5(13) no . . . .
C49 C47 C51 C52 111.0(14) no . . . .
C51 C47 C49 C46 -82.6(11) no . . . .
C51 C47 C49 C48 50.4(9) no . . . .
C51 C47 C49 C50 46.3(12) no . . . .
C49 C47 C52 C46 29.3(12) no . . . .
C49 C47 C52 C51 -99.6(15) no . . . .
C52 C47 C49 C46 -28.0(12) no . . . .
C52 C47 C49 C48 105.0(16) no . . . .
C52 C47 C49 C50 101.0(14) no . . . .
C50 C47 C51 C43 -6.2(6) no . . . .
C50 C47 C51 C48 -42.2(6) no . . . .
C50 C47 C51 C52 146.3(9) no . . . .
C51 C47 C50 C43 6.2(6) no . . . .
C51 C47 C50 C48 45.1(5) no . . . .
C51 C47 C50 C49 -140.3(9) no . . . .
C50 C47 C52 C46 90.6(11) no . . . .
C50 C47 C52 C51 -38.3(11) no . . . .
C52 C47 C50 C43 33.2(12) no . . . .
C52 C47 C50 C48 72.1(11) no . . . .
C52 C47 C50 C49 -113.3(13) no . . . .
C51 C47 C52 C46 128.9(9) no . . . .
C51 C47 C52 C51 0.0(5) no . . . .
C52 C47 C51 C43 -152.5(10) no . . . .
C52 C47 C51 C48 171.5(11) no . . . .
C52 C47 C51 C52 -0.0(7) no . . . .
C43 C48 C49 C46 -89.5(9) no . . . .
C43 C48 C49 C47 -126.1(11) no . . . .
C43 C48 C49 C50 47.7(7) no . . . .
C43 C48 C50 C43 0.0(3) no . . . .
C43 C48 C50 C47 -126.0(9) no . . . .
C43 C48 C50 C49 -129.7(8) no . . . .
C43 C48 C51 C43 0.0(3) no . . . .
C43 C48 C51 C47 127.3(9) no . . . .
C43 C48 C51 C52 133.8(9) no . . . .
C47 C48 C49 C46 36.6(10) no . . . .
C47 C48 C49 C47 0.0(9) no . . . .
C47 C48 C49 C50 173.8(14) no . . . .
C47 C48 C50 C43 126.0(10) no . . . .
C47 C48 C50 C47 0.0(6) no . . . .
C47 C48 C50 C49 -3.7(8) no . . . .
C47 C48 C51 C43 -127.3(10) no . . . .
C47 C48 C51 C47 0.0(6) no . . . .
C47 C48 C51 C52 6.5(9) no . . . .
C49 C48 C50 C43 129.7(9) no . . . .
C49 C48 C50 C47 3.7(8) no . . . .
C49 C48 C50 C49 0.0(5) no . . . .
C50 C48 C49 C46 -137.2(11) no . . . .
C50 C48 C49 C47 -173.8(13) no . . . .
C50 C48 C49 C50 0.0(7) no . . . .
C49 C48 C51 C43 -95.9(8) no . . . .
C49 C48 C51 C47 31.4(5) no . . . .
C49 C48 C51 C52 37.9(8) no . . . .
C51 C48 C49 C46 -24.2(9) no . . . .
C51 C48 C49 C47 -60.8(8) no . . . .
C51 C48 C49 C50 113.0(10) no . . . .
C50 C48 C51 C43 -52.0(9) no . . . .
C50 C48 C51 C47 75.3(10) no . . . .
C50 C48 C51 C52 81.8(11) no . . . .
C51 C48 C50 C43 48.5(8) no . . . .
C51 C48 C50 C47 -77.5(10) no . . . .
C51 C48 C50 C49 -81.2(11) no . . . .
C46 C49 C50 C43 3.9(16) no . . . .
C46 C49 C50 C47 45.5(9) no . . . .
C46 C49 C50 C48 49.8(12) no . . . .
C47 C49 C50 C43 -41.6(13) no . . . .
C47 C49 C50 C47 0.0(7) no . . . .
C47 C49 C50 C48 4.3(10) no . . . .
C48 C49 C50 C43 -46.0(9) no . . . .
C48 C49 C50 C47 -4.3(9) no . . . .
C48 C49 C50 C48 0.0(6) no . . . .
C43 C51 C52 C46 -4.2(15) no . . . .
C43 C51 C52 C47 33.5(11) no . . . .
C47 C51 C52 C46 -37.7(8) no . . . .
C47 C51 C52 C47 -0.0(5) no . . . .
C48 C51 C52 C46 -43.8(11) no . . . .
C48 C51 C52 C47 -6.1(8) no . . . .

loop_
_geom_contact_atom_site_label_1
_geom_contact_atom_site_label_2
_geom_contact_distance
_geom_contact_publ_flag
_geom_contact_site_symmetry_1
_geom_contact_site_symmetry_2
N1 C1 3.570(7) no . .
N1 C12 3.576(6) no . .
N2 C8 3.592(7) no . .
N2 C14 3.415(6) no . .
N3 C27 3.576(7) no . .
N3 C38 3.570(6) no . .
N4 C34 3.595(7) no . .
N4 C40 3.433(6) no . .
C1 C4 2.817(7) no . .
C1 C12 3.551(7) no . .
C1 C16 3.323(7) no . .
C2 C5 2.742(7) no . .
C3 C14 2.820(7) no . .
C4 C6 3.599(7) no . .
C4 C15 3.070(9) no . .
C5 C7 3.588(7) no . .
C6 C9 2.757(7) no . .
C7 C12 2.804(7) no . .
C7 C15 3.053(8) no . .
C7 C22 3.004(13) no . .
C7 C24 2.922(13) no . .
C7 C25 3.590(12) no . .
C8 C13 2.895(7) no . .
C9 C18 3.075(13) no . .
C9 C25 3.071(12) no . .
C10 C17 3.193(8) no . .
C10 C18 3.056(13) no . .
C10 C25 3.216(12) no . .
C13 C16 3.228(7) no . .
C14 C16 3.503(7) no . .
C17 C20 2.815(10) no . .
C18 C23 2.559(16) no . .
C19 C24 2.719(19) no . .
C23 C25 2.772(15) no . .
C24 C26 2.824(17) no . .
C27 C30 2.799(7) no . .
C27 C38 3.547(7) no . .
C27 C42 3.300(7) no . .
C28 C31 2.733(9) no . .
C29 C40 2.791(7) no . .
C30 C32 3.584(7) no . .
C30 C41 3.043(9) no . .
C31 C33 3.595(8) no . .
C32 C35 2.745(6) no . .
C33 C38 2.794(8) no . .
C33 C41 3.052(7) no . .
C33 C44 2.941(12) no . .
C33 C48 3.531(14) no . .
C33 C51 3.181(12) no . .
C34 C39 2.892(8) no . .
C35 C48 3.016(14) no . .
C35 C50 3.154(12) no . .
C36 C43 3.162(9) no . .
C36 C48 3.170(15) no . .
C36 C50 3.161(13) no . .
C39 C42 3.199(7) no . .
C40 C42 3.503(7) no . .
C43 C46 2.796(10) no . .
C44 C47 2.795(16) no . .
C44 C49 2.676(15) no . .
C44 C52 2.696(16) no . .
C45 C48 2.793(18) no . .
C45 C50 2.386(16) no . .
C45 C51 2.377(17) no . .
N1 C9 3.588(6) no . 1_545
N2 C4 3.596(6) no . 3_555
N2 C5 3.468(6) no . 1_565
N3 C35 3.587(6) no . 1_565
N4 C31 3.532(6) no . 1_545
C4 N2 3.596(6) no . 3_455
C4 C11 3.594(7) no . 3_465
C5 N2 3.468(6) no . 1_545
C5 C11 3.548(7) no . 3_465
C6 C10 3.514(7) no . 1_545
C9 N1 3.588(6) no . 1_565
C9 C15 3.573(8) no . 1_565
C10 C6 3.514(7) no . 1_565
C11 C4 3.594(7) no . 3_565
C11 C5 3.548(7) no . 3_565
C15 C9 3.573(8) no . 1_545
C15 C18 3.250(13) no . 3_455
C15 C24 3.595(13) no . 3_455
C18 C15 3.250(13) no . 3_555
C19 C52 3.59(2) no . 3_565
C20 C52 3.243(15) no . 3_555
C21 C45 2.965(19) no . .
C21 C46 3.267(17) no . 1_565
C21 C47 3.46(2) no . 1_565
C21 C49 3.167(18) no . 1_565
C22 C45 3.203(17) no . .
C23 C26 3.349(18) no . 1_545
C23 C51 3.295(16) no . 3_555
C23 C52 2.602(17) no . 3_555
C24 C15 3.595(13) no . 3_555
C24 C25 3.387(14) no . 1_545
C24 C26 3.114(17) no . 1_545
C25 C24 3.387(14) no . 1_565
C26 C23 3.349(18) no . 1_565
C26 C24 3.114(17) no . 1_565
C26 C46 3.525(18) no . 1_565
C31 N4 3.532(6) no . 1_565
C31 C37 3.500(7) no . 3_455
C32 C36 3.573(7) no . 1_565
C35 N3 3.587(6) no . 1_545
C36 C32 3.573(7) no . 1_545
C37 C31 3.500(7) no . 3_555
C41 C50 3.412(12) no . 3_465
C44 C47 3.118(16) no . 1_565
C44 C48 3.392(16) no . 1_565
C45 C21 2.965(19) no . .
C45 C22 3.203(17) no . .
C45 C47 3.440(17) no . 1_565
C46 C21 3.267(17) no . 1_545
C46 C26 3.525(18) no . 1_545
C47 C21 3.46(2) no . 1_545
C47 C44 3.118(16) no . 1_545
C47 C45 3.440(17) no . 1_545
C48 C44 3.392(16) no . 1_545
C49 C21 3.167(18) no . 1_545
C50 C41 3.412(12) no . 3_565
C51 C23 3.295(16) no . 3_455
C52 C19 3.59(2) no . 3_465
C52 C20 3.243(15) no . 3_455
C52 C23 2.602(17) no . 3_455
N1 H4 2.7536 no . .
N1 H7 2.6991 no . .
N2 H1 3.3769 no . .
N2 H10 3.1358 no . .
N3 H30 2.7123 no . .
N3 H33 2.6951 no . .
N4 H27 3.3560 no . .
N4 H36 3.1616 no . .
C1 H3 3.2625 no . .
C1 H16A 2.7056 no . .
C1 H16C 3.2005 no . .
C2 H4 3.2720 no . .
C3 H1 3.2662 no . .
C4 H2 3.2568 no . .
C4 H15A 2.7340 no . .
C4 H15C 3.4550 no . .
C5 H1 3.2744 no . .
C5 H3 3.2431 no . .
C5 H15A 2.6091 no . .
C5 H15B 3.2202 no . .
C5 H15C 2.9835 no . .
C6 H15A 3.2632 no . .
C6 H15B 2.6671 no . .
C6 H15C 2.9467 no . .
C7 H15B 2.7887 no . .
C7 H15C 3.3295 no . .
C8 H10 2.9644 no . .
C9 H7 3.2745 no . .
C9 H11 3.1560 no . .
C11 H16A 3.1791 no . .
C11 H16B 2.5483 no . .
C11 H16C 3.0028 no . .
C12 H1 3.4714 no . .
C12 H10 3.1960 no . .
C12 H11 3.1473 no . .
C12 H16A 2.7364 no . .
C12 H16B 3.2950 no . .
C12 H16C 2.9286 no . .
C13 H1 2.9438 no . .
C13 H7 3.3273 no . .
C13 H16A 3.0557 no . .
C13 H16C 3.4282 no . .
C14 H2 3.2651 no . .
C14 H4 3.3499 no . .
C14 H16A 3.0414 no . .
C14 H16C 3.5329 no . .
C15 H4 2.8496 no . .
C15 H7 2.7902 no . .
C16 H1 2.5949 no . .
C16 H11 2.7358 no . .
C17 H7 2.6336 no . .
C17 H10 3.0914 no . .
C18 H10 2.5538 no . .
C22 H7 2.7322 no . .
C24 H7 2.6729 no . .
C25 H10 2.7936 no . .
C27 H29 3.2566 no . .
C27 H42A 2.8810 no . .
C27 H42C 2.9535 no . .
C28 H30 3.2639 no . .
C29 H27 3.2575 no . .
C30 H28 3.2571 no . .
C30 H41A 3.3565 no . .
C30 H41B 2.7542 no . .
C31 H27 3.2607 no . .
C31 H29 3.2237 no . .
C31 H41A 2.9531 no . .
C31 H41B 2.6254 no . .
C31 H41C 3.2443 no . .
C32 H41A 2.9861 no . .
C32 H41B 3.2505 no . .
C32 H41C 2.6432 no . .
C33 H41A 3.3990 no . .
C33 H41C 2.7445 no . .
C34 H36 2.9475 no . .
C35 H33 3.2774 no . .
C35 H37 3.1612 no . .
C37 H42A 3.1264 no . .
C37 H42B 2.5422 no . .
C37 H42C 3.0912 no . .
C38 H27 3.4642 no . .
C38 H36 3.2045 no . .
C38 H37 3.1674 no . .
C38 H42A 2.8118 no . .
C38 H42B 3.3147 no . .
C38 H42C 2.8286 no . .
C39 H27 2.9281 no . .
C39 H33 3.3378 no . .
C39 H42A 3.1720 no . .
C39 H42C 3.2225 no . .
C40 H28 3.2667 no . .
C40 H30 3.2962 no . .
C40 H42A 3.2285 no . .
C40 H42C 3.3076 no . .
C41 H30 2.8066 no . .
C41 H33 2.7935 no . .
C42 H27 2.5679 no . .
C42 H37 2.7592 no . .
C43 H33 2.6739 no . .
C43 H36 3.0463 no . .
C44 H33 2.7075 no . .
C48 H36 2.7650 no . .
C50 H36 2.6674 no . .
C51 H33 2.9910 no . .
H1 H2 2.3054 no . .
H1 H16A 1.9970 no . .
H1 H16B 3.3916 no . .
H1 H16C 2.4242 no . .
H2 H3 2.3286 no . .
H3 H4 2.3343 no . .
H4 H15A 2.2842 no . .
H4 H15C 3.1570 no . .
H7 H15B 2.3144 no . .
H7 H15C 2.9784 no . .
H10 H11 2.4443 no . .
H11 H16A 3.5231 no . .
H11 H16B 2.4601 no . .
H11 H16C 3.2332 no . .
H27 H28 2.3315 no . .
H27 H42A 2.1684 no . .
H27 H42B 3.3768 no . .
H27 H42C 2.1872 no . .
H28 H29 2.3121 no . .
H29 H30 2.3518 no . .
H30 H41A 3.0194 no . .
H30 H41B 2.3103 no . .
H33 H41A 3.0731 no . .
H33 H41C 2.2553 no . .
H36 H37 2.4593 no . .
H37 H42A 3.4400 no . .
H37 H42B 2.4533 no . .
H37 H42C 3.3919 no . .
N1 H10 3.1456 no . 3_465
N2 H3 3.1840 no . 3_555
N2 H4 2.9577 no . 3_555
N3 H36 3.0961 no . 3_455
N3 H37 3.5840 no . 3_455
N4 H29 3.1728 no . 3_565
N4 H30 2.9893 no . 3_565
C1 H11 3.2207 no . 3_465
C1 H16C 3.0426 no . 1_545
C1 H28 3.3793 no . 2_544
C1 H42B 3.1801 no . 2_554
C2 H11 3.0563 no . 3_465
C2 H16C 2.8175 no . 1_545
C2 H27 3.4536 no . 2_544
C2 H28 3.2623 no . 4_564
C2 H42A 3.2900 no . 2_544
C2 H42B 3.0079 no . 2_554
C3 H1 3.5504 no . 1_545
C3 H11 2.8374 no . 3_465
C3 H16A 3.3400 no . 3_455
C3 H16C 2.7720 no . 1_545
C3 H28 3.3034 no . 4_564
C3 H29 3.5567 no . 4_564
C3 H42A 3.4560 no . 2_544
C4 H11 2.7442 no . 3_465
C4 H16C 2.9886 no . 1_545
C5 H10 3.3604 no . 3_465
C5 H11 2.8898 no . 3_465
C5 H16C 3.1782 no . 1_545
C6 H15C 3.2842 no . 1_565
C7 H10 3.4913 no . 1_545
C7 H15C 2.9639 no . 1_565
C8 H15A 3.0540 no . 3_555
C8 H15C 2.7010 no . 1_565
C9 H4 3.0496 no . 3_555
C9 H15A 3.0373 no . 3_555
C9 H15C 2.7742 no . 1_565
C10 H4 2.8510 no . 3_555
C10 H15A 3.1904 no . 3_555
C10 H15C 3.5167 no . 1_565
C11 H3 3.5685 no . 3_555
C11 H4 2.7884 no . 3_555
C12 H4 3.1241 no . 3_555
C12 H15C 3.1341 no . 1_565
C13 H4 3.5112 no . 1_565
C13 H11 3.5323 no . 1_545
C13 H15C 3.4042 no . 1_565
C14 H4 3.5626 no . 1_565
C14 H11 3.1778 no . 3_465
C14 H16C 3.2267 no . 1_545
C15 H10 3.3285 no . 3_465
C16 H3 2.9490 no . 3_555
C16 H27 3.0939 no . 2_554
C16 H28 3.2350 no . 2_554
C17 H15A 3.0945 no . 3_555
C17 H15C 3.4403 no . 1_565
C18 H15A 2.7626 no . 3_555
C18 H15B 3.2456 no . 3_555
C18 H15C 3.2170 no . 3_555
C23 H15B 3.4946 no . 3_555
C24 H15A 3.2313 no . 3_555
C24 H15B 3.0798 no . 3_555
C25 H7 3.3595 no . 1_565
C25 H15C 3.5965 no . 1_565
C27 H2 3.4727 no . 2_555
C27 H16B 3.2538 no . 2_545
C27 H16C 3.5162 no . 2_545
C27 H37 3.2516 no . 3_455
C27 H42C 3.2041 no . 1_565
C28 H1 3.4287 no . 2_555
C28 H2 3.2214 no . 4_565
C28 H3 3.5764 no . 4_565
C28 H16A 3.2636 no . 2_555
C28 H16B 3.1092 no . 2_545
C28 H37 3.1413 no . 3_455
C28 H42C 2.8582 no . 1_565
C29 H2 3.3032 no . 4_565
C29 H3 3.5439 no . 4_565
C29 H16A 3.5192 no . 2_555
C29 H27 3.5853 no . 1_565
C29 H37 2.8845 no . 3_455
C29 H42A 3.1527 no . 3_465
C29 H42C 2.7562 no . 1_565
C30 H37 2.7501 no . 3_455
C30 H42C 2.9905 no . 1_565
C31 H36 3.3766 no . 3_455
C31 H37 2.8246 no . 3_455
C31 H42C 3.3068 no . 1_565
C32 H36 3.5722 no . 3_455
C32 H41A 3.2427 no . 1_545
C33 H36 3.5806 no . 1_565
C33 H41A 2.9170 no . 1_545
C34 H41A 2.7047 no . 1_545
C34 H41B 3.0831 no . 3_565
C35 H30 3.1672 no . 3_565
C35 H41A 2.8250 no . 1_545
C35 H41B 3.0695 no . 3_565
C36 H30 2.9355 no . 3_565
C36 H41B 3.2654 no . 3_565
C37 H29 3.5679 no . 3_565
C37 H30 2.8173 no . 3_565
C38 H30 3.2091 no . 3_565
C38 H41A 3.1885 no . 1_545
C39 H30 3.4436 no . 1_545
C39 H37 3.5966 no . 1_565
C39 H41A 3.4355 no . 1_545
C40 H30 3.5568 no . 1_545
C40 H37 3.1347 no . 3_455
C40 H42C 3.4110 no . 1_565
C41 H36 3.2157 no . 3_455
C42 H1 3.0943 no . 2_545
C42 H2 3.2190 no . 2_545
C42 H29 2.9304 no . 3_565
C43 H41A 3.3942 no . 1_545
C43 H41B 3.2550 no . 3_565
C44 H41B 3.2596 no . 3_565
C44 H41C 3.2191 no . 3_565
C48 H33 3.2869 no . 1_545
C48 H41A 3.4973 no . 1_545
C50 H41A 3.3219 no . 3_565
C50 H41B 2.9628 no . 3_565
C50 H41C 3.3998 no . 3_565
C51 H41A 3.4705 no . 1_545
H1 C3 3.5504 no . 1_565
H1 C28 3.4287 no . 2_544
H1 C42 3.0943 no . 2_554
H1 H3 3.3201 no . 1_565
H1 H28 3.0267 no . 2_544
H1 H42A 3.2445 no . 2_554
H1 H42B 2.6777 no . 2_554
H1 H42C 2.8677 no . 2_554
H2 C27 3.4727 no . 2_544
H2 C28 3.2214 no . 4_564
H2 C29 3.3032 no . 4_564
H2 C42 3.2190 no . 2_554
H2 H16B 3.5581 no . 3_465
H2 H16C 3.2820 no . 1_545
H2 H27 3.1196 no . 2_544
H2 H28 2.8432 no . 4_564
H2 H29 2.9828 no . 4_564
H2 H37 3.5693 no . 2_554
H2 H42A 2.7887 no . 2_544
H2 H42B 2.3135 no . 2_554
H2 H42C 3.3762 no . 2_554
H3 N2 3.1840 no . 3_455
H3 C11 3.5685 no . 3_455
H3 C16 2.9490 no . 3_455
H3 C28 3.5764 no . 4_564
H3 C29 3.5439 no . 4_564
H3 H1 3.3201 no . 1_545
H3 H11 3.3310 no . 3_465
H3 H16A 2.6066 no . 3_455
H3 H16B 2.7208 no . 3_455
H3 H16C 3.1943 no . 1_545
H3 H28 2.9444 no . 4_564
H3 H29 2.8770 no . 4_564
H3 H42A 3.0898 no . 2_544
H3 H42B 3.4998 no . 2_544
H4 N2 2.9577 no . 3_455
H4 C9 3.0496 no . 3_455
H4 C10 2.8510 no . 3_455
H4 C11 2.7884 no . 3_455
H4 C12 3.1241 no . 3_455
H4 C13 3.5112 no . 1_545
H4 C14 3.5626 no . 1_545
H4 H10 3.2886 no . 3_455
H4 H11 3.1805 no . 3_455
H4 H11 3.1781 no . 3_465
H4 H16C 3.5289 no . 1_545
H7 C25 3.3595 no . 1_545
H7 H15C 3.4652 no . 1_565
H10 N1 3.1456 no . 3_565
H10 C5 3.3604 no . 3_565
H10 C7 3.4913 no . 1_565
H10 C15 3.3285 no . 3_565
H10 H4 3.2886 no . 3_555
H10 H15A 3.2226 no . 3_555
H10 H15A 3.1144 no . 3_565
H10 H15B 3.1752 no . 3_565
H11 C1 3.2207 no . 3_565
H11 C2 3.0563 no . 3_565
H11 C3 2.8374 no . 3_565
H11 C4 2.7442 no . 3_565
H11 C5 2.8898 no . 3_565
H11 C13 3.5323 no . 1_565
H11 C14 3.1778 no . 3_565
H11 H3 3.3310 no . 3_565
H11 H4 3.1805 no . 3_555
H11 H4 3.1781 no . 3_565
H11 H28 3.5812 no . 2_554
H15A C8 3.0540 no . 3_455
H15A C9 3.0373 no . 3_455
H15A C10 3.1904 no . 3_455
H15A C17 3.0945 no . 3_455
H15A C18 2.7626 no . 3_455
H15A C24 3.2313 no . 3_455
H15A H10 3.2226 no . 3_455
H15A H10 3.1144 no . 3_465
H15B C18 3.2456 no . 3_455
H15B C23 3.4946 no . 3_455
H15B C24 3.0798 no . 3_455
H15B H10 3.1752 no . 3_465
H15C C6 3.2842 no . 1_545
H15C C7 2.9639 no . 1_545
H15C C8 2.7010 no . 1_545
H15C C9 2.7742 no . 1_545
H15C C10 3.5167 no . 1_545
H15C C12 3.1341 no . 1_545
H15C C13 3.4042 no . 1_545
H15C C17 3.4403 no . 1_545
H15C C18 3.2170 no . 3_455
H15C C25 3.5965 no . 1_545
H15C H7 3.4652 no . 1_545
H16A C3 3.3400 no . 3_555
H16A C28 3.2636 no . 2_544
H16A C29 3.5192 no . 2_544
H16A H3 2.6066 no . 3_555
H16A H27 3.2471 no . 2_554
H16A H28 2.7076 no . 2_544
H16A H29 3.2151 no . 2_544
H16A H42C 3.2369 no . 2_554
H16B C27 3.2538 no . 2_554
H16B C28 3.1092 no . 2_554
H16B H2 3.5581 no . 3_565
H16B H3 2.7208 no . 3_555
H16B H27 2.7651 no . 2_554
H16B H28 2.4704 no . 2_554
H16B H29 3.3463 no . 2_544
H16C C1 3.0426 no . 1_565
H16C C2 2.8175 no . 1_565
H16C C3 2.7720 no . 1_565
H16C C4 2.9886 no . 1_565
H16C C5 3.1782 no . 1_565
H16C C14 3.2267 no . 1_565
H16C C27 3.5162 no . 2_554
H16C H2 3.2820 no . 1_565
H16C H3 3.1943 no . 1_565
H16C H4 3.5289 no . 1_565
H16C H27 2.7743 no . 2_554
H16C H28 3.1570 no . 2_554
H16C H42A 3.3548 no . 2_554
H16C H42C 3.4269 no . 2_554
H27 C2 3.4536 no . 2_555
H27 C16 3.0939 no . 2_545
H27 C29 3.5853 no . 1_545
H27 H2 3.1196 no . 2_555
H27 H16A 3.2471 no . 2_545
H27 H16B 2.7651 no . 2_545
H27 H16C 2.7743 no . 2_545
H27 H29 3.3713 no . 1_545
H28 C1 3.3793 no . 2_555
H28 C2 3.2623 no . 4_565
H28 C3 3.3034 no . 4_565
H28 C16 3.2350 no . 2_545
H28 H1 3.0267 no . 2_555
H28 H2 2.8432 no . 4_565
H28 H3 2.9444 no . 4_565
H28 H11 3.5812 no . 2_545
H28 H16A 2.7076 no . 2_555
H28 H16B 2.4704 no . 2_545
H28 H16C 3.1570 no . 2_545
H28 H42C 3.2680 no . 1_565
H29 N4 3.1728 no . 3_465
H29 C3 3.5567 no . 4_565
H29 C37 3.5679 no . 3_465
H29 C42 2.9304 no . 3_465
H29 H2 2.9828 no . 4_565
H29 H3 2.8770 no . 4_565
H29 H16A 3.2151 no . 2_555
H29 H16B 3.3463 no . 2_555
H29 H27 3.3713 no . 1_565
H29 H37 3.3647 no . 3_455
H29 H42A 2.3965 no . 3_465
H29 H42B 2.9065 no . 3_465
H29 H42C 3.1345 no . 1_565
H30 N4 2.9893 no . 3_465
H30 C35 3.1672 no . 3_465
H30 C36 2.9355 no . 3_465
H30 C37 2.8173 no . 3_465
H30 C38 3.2091 no . 3_465
H30 C39 3.4436 no . 1_565
H30 C40 3.5568 no . 1_565
H30 H36 3.3705 no . 3_465
H30 H37 3.1977 no . 3_455
H30 H37 3.1777 no . 3_465
H30 H42C 3.4545 no . 1_565
H33 C48 3.2869 no . 1_565
H33 H41A 3.3865 no . 1_545
H36 N3 3.0961 no . 3_555
H36 C31 3.3766 no . 3_555
H36 C32 3.5722 no . 3_555
H36 C33 3.5806 no . 1_545
H36 C41 3.2157 no . 3_555
H36 H30 3.3705 no . 3_565
H36 H41B 2.9264 no . 3_555
H36 H41B 3.3495 no . 3_565
H36 H41C 3.1151 no . 3_555
H37 N3 3.5840 no . 3_555
H37 C27 3.2516 no . 3_555
H37 C28 3.1413 no . 3_555
H37 C29 2.8845 no . 3_555
H37 C30 2.7501 no . 3_555
H37 C31 2.8246 no . 3_555
H37 C39 3.5966 no . 1_545
H37 C40 3.1347 no . 3_555
H37 H2 3.5693 no . 2_545
H37 H29 3.3647 no . 3_555
H37 H30 3.1977 no . 3_555
H37 H30 3.1777 no . 3_565
H41A C32 3.2427 no . 1_565
H41A C33 2.9170 no . 1_565
H41A C34 2.7047 no . 1_565
H41A C35 2.8250 no . 1_565
H41A C38 3.1885 no . 1_565
H41A C39 3.4355 no . 1_565
H41A C43 3.3942 no . 1_565
H41A C48 3.4973 no . 1_565
H41A C50 3.3219 no . 3_465
H41A C51 3.4705 no . 1_565
H41A H33 3.3865 no . 1_565
H41B C34 3.0831 no . 3_465
H41B C35 3.0695 no . 3_465
H41B C36 3.2654 no . 3_465
H41B C43 3.2550 no . 3_465
H41B C44 3.2596 no . 3_465
H41B C50 2.9628 no . 3_465
H41B H36 2.9264 no . 3_455
H41B H36 3.3495 no . 3_465
H41C C44 3.2191 no . 3_465
H41C C50 3.3998 no . 3_465
H41C H36 3.1151 no . 3_455
H42A C2 3.2900 no . 2_555
H42A C3 3.4560 no . 2_555
H42A C29 3.1527 no . 3_565
H42A H1 3.2445 no . 2_545
H42A H2 2.7887 no . 2_555
H42A H3 3.0898 no . 2_555
H42A H16C 3.3548 no . 2_545
H42A H29 2.3965 no . 3_565
H42B C1 3.1801 no . 2_545
H42B C2 3.0079 no . 2_545
H42B H1 2.6777 no . 2_545
H42B H2 2.3135 no . 2_545
H42B H3 3.4998 no . 2_555
H42B H29 2.9065 no . 3_565
H42C C27 3.2041 no . 1_545
H42C C28 2.8582 no . 1_545
H42C C29 2.7562 no . 1_545
H42C C30 2.9905 no . 1_545
H42C C31 3.3068 no . 1_545
H42C C40 3.4110 no . 1_545
H42C H1 2.8677 no . 2_545
H42C H2 3.3762 no . 2_545
H42C H16A 3.2369 no . 2_545
H42C H16C 3.4269 no . 2_545
H42C H28 3.2680 no . 1_545
H42C H29 3.1345 no . 1_545
H42C H30 3.4545 no . 1_545

#==============================================================================

#==============================================================================
# Additional structures and associated data_? identifiers
# should be added at this point if there is more than one 
# structure analysis in the CIF.

#==============================================================================
#     End of CIF
#==============================================================================
_chemical_name_systematic        7aF-Me2
####################################################################### 
# 
# This file contains crystal structure data downloaded from the 
# Cambridge Structural Database (CSD) hosted by the Cambridge 
# Crystallographic Data Centre (CCDC).
# 
# Full information about CCDC data access policies and citation 
# guidelines are available at http://www.ccdc.cam.ac.uk/access/V1 
# 
# Audit and citation data items may have been added by the CCDC. 
# Please retain this information to preserve the provenance of 
# this file and to allow appropriate attribution of the data. 
# 
#######################################################################

data_170107r
_audit_block_doi                 10.5072/ccdc.csd.cc20gf53
_database_code_depnum_ccdc_archive 'CCDC 1860904'
loop_
_citation_id
_citation_doi
_citation_year
1 10.1039/C8SC03525C 2018
_audit_update_record             
;
2018-08-08 deposited with the CCDC.
2018-10-11 downloaded from the CCDC.
;

#==============================================================================
# CHEMICAL DATA

_chemical_formula_sum            'C26 H20 N2'
_chemical_formula_moiety         'C26 H20 N2'
_chemical_formula_weight         360.46
_chemical_melting_point          ?

#==============================================================================
# CRYSTAL DATA
_symmetry_cell_setting           triclinic
_symmetry_space_group_name_H-M   'P -1'
_symmetry_space_group_name_Hall  '-P 1'
_symmetry_Int_Tables_number      2
loop_
_symmetry_equiv_pos_site_id
_symmetry_equiv_pos_as_xyz
1 +X,+Y,+Z
2 -X,-Y,-Z
#------------------------------------------------------------------------------
_cell_length_a                   15.147(5)
_cell_length_b                   15.449(5)
_cell_length_c                   16.488(5)
_cell_angle_alpha                82.861(12)
_cell_angle_beta                 80.898(10)
_cell_angle_gamma                78.480(8)
_cell_volume                     3716(2)
_cell_formula_units_Z            8
_cell_measurement_reflns_used    8378
_cell_measurement_theta_min      3.00
_cell_measurement_theta_max      27.50
_cell_measurement_temperature    150
#------------------------------------------------------------------------------
_exptl_crystal_description       prism
_exptl_crystal_colour            colorless
_exptl_crystal_size_max          0.200
_exptl_crystal_size_mid          0.200
_exptl_crystal_size_min          0.100
_exptl_crystal_density_diffrn    1.289
_exptl_crystal_density_meas      ?
_exptl_crystal_density_method    'not measured'
_exptl_crystal_F_000             1520.00
_exptl_absorpt_coefficient_mu    0.075
_exptl_absorpt_correction_type   multi-scan
_exptl_absorpt_process_details   'REQAB (Rigaku, 1998)'
_exptl_absorpt_correction_T_min  0.771
_exptl_absorpt_correction_T_max  0.992

#==============================================================================
# EXPERIMENTAL DATA

_diffrn_ambient_temperature      150
_diffrn_radiation_type           'Mo K\a'
_diffrn_radiation_wavelength     0.71075
_diffrn_measurement_device_type  'Rigaku Mercury70'
_diffrn_measurement_method       \w
_diffrn_detector_area_resol_mean 7.314
_diffrn_reflns_number            27755
_diffrn_reflns_av_R_equivalents  0.0429
_diffrn_reflns_theta_max         26.00
_diffrn_reflns_theta_full        26.00
_diffrn_measured_fraction_theta_max 0.982
_diffrn_measured_fraction_theta_full 0.982
_diffrn_reflns_limit_h_min       -17
_diffrn_reflns_limit_h_max       18
_diffrn_reflns_limit_k_min       -19
_diffrn_reflns_limit_k_max       14
_diffrn_reflns_limit_l_min       -17
_diffrn_reflns_limit_l_max       20
_diffrn_standards_number         0
_diffrn_standards_interval_count .
_diffrn_standards_decay_%        ?

#==============================================================================
# REFINEMENT DATA

_refine_special_details          
;
    Refinement was performed using all reflections. The weighted 
    R-factor (wR) and goodness of fit (S) are based on F^2^.
    R-factor (gt) are based on F. The threshold expression of
    F^2^ > 2.0 sigma(F^2^) is used only for calculating R-factor (gt).
;
_reflns_number_total             14350
_reflns_number_gt                8658
_reflns_threshold_expression     F^2^>2.0\s(F^2^)
_refine_ls_structure_factor_coef Fsqd
_refine_ls_R_factor_gt           0.0731
_refine_ls_wR_factor_ref         0.1916
_refine_ls_number_restraints     0
_refine_ls_hydrogen_treatment    constr
_refine_ls_number_reflns         14348
_refine_ls_number_parameters     1009
_refine_ls_goodness_of_fit_ref   1.113
_refine_ls_weighting_scheme      calc
_refine_ls_weighting_details     
'w = 1/[\s^2^(Fo^2^)+(0.0776P)^2^+0.0000P] where P=(Fo^2^+2Fc^2^)/3'
_atom_sites_solution_hydrogens   geom
_atom_sites_solution_primary     direct
_atom_sites_solution_secondary   difmap
_refine_ls_shift/su_max          0.000
_refine_diff_density_max         0.340
_refine_diff_density_min         -0.370
_refine_ls_extinction_method     none
_refine_ls_extinction_coef       ?

loop_
_atom_type_symbol
_atom_type_description
_atom_type_scat_dispersion_real
_atom_type_scat_dispersion_imag
_atom_type_scat_source
C C 0.0033 0.0016
;
International Tables for Crystallography
(1992, Vol. C, Tables 4.2.6.8 and 6.1.1.4)
;
H H 0.0000 0.0000
;
International Tables for Crystallography
(1992, Vol. C, Table 6.1.1.4)
;
N N 0.0061 0.0033
;
International Tables for Crystallography
(1992, Vol. C, Tables 4.2.6.8 and 6.1.1.4)
;

#==============================================================================
# ATOMIC COORDINATES AND THERMAL PARAMETERS

loop_
_atom_site_label
_atom_site_type_symbol
_atom_site_fract_x
_atom_site_fract_y
_atom_site_fract_z
_atom_site_U_iso_or_equiv
_atom_site_adp_type
_atom_site_occupancy
_atom_site_symmetry_multiplicity
_atom_site_calc_flag
_atom_site_refinement_flags
_atom_site_disorder_assembly
_atom_site_disorder_group
N1 N 0.36650(18) 1.12893(17) 0.12841(14) 0.0389(7) Uani 1.0 2 d . . .
N2 N 0.30763(18) 0.89859(17) -0.07697(14) 0.0395(7) Uani 1.0 2 d . . .
N3 N -0.05442(17) 0.83710(16) 0.05440(13) 0.0341(6) Uani 1.0 2 d . . .
N4 N 0.24360(17) 0.68089(15) 0.20544(13) 0.0328(6) Uani 1.0 2 d . . .
N5 N 0.10127(16) 0.57153(16) 0.37783(12) 0.0330(6) Uani 1.0 2 d . . .
N6 N -0.20519(18) 0.74362(17) 0.24697(13) 0.0392(7) Uani 1.0 2 d . . .
N7 N 0.47453(17) 0.37248(17) 0.35029(13) 0.0356(6) Uani 1.0 2 d . . .
N8 N 0.26927(17) 0.54060(17) 0.60940(13) 0.0380(7) Uani 1.0 2 d . . .
C1 C 0.4878(3) 1.1835(2) -0.0699(2) 0.0447(9) Uani 1.0 2 d . . .
C2 C 0.5232(3) 1.2550(3) -0.0581(2) 0.0515(9) Uani 1.0 2 d . . .
C3 C 0.5079(3) 1.2877(3) 0.0187(3) 0.0551(10) Uani 1.0 2 d . . .
C4 C 0.4558(3) 1.2496(3) 0.0845(2) 0.0482(9) Uani 1.0 2 d . . .
C5 C 0.4201(2) 1.1773(2) 0.07263(18) 0.0380(8) Uani 1.0 2 d . . .
C6 C 0.3454(2) 1.06240(19) 0.08825(16) 0.0329(7) Uani 1.0 2 d . . .
C7 C 0.2927(2) 0.9970(2) 0.12136(16) 0.0352(8) Uani 1.0 2 d . . .
C8 C 0.2795(2) 0.9400(2) 0.06760(17) 0.0377(8) Uani 1.0 2 d . . .
C9 C 0.3173(2) 0.9481(2) -0.01493(16) 0.0347(7) Uani 1.0 2 d . . .
C10 C 0.3580(3) 0.9264(2) -0.14894(17) 0.0386(8) Uani 1.0 2 d . . .
C11 C 0.3660(3) 0.8967(3) -0.22687(18) 0.0476(9) Uani 1.0 2 d . . .
C12 C 0.4216(3) 0.9339(3) -0.28998(18) 0.0519(10) Uani 1.0 2 d . . .
C13 C 0.4676(3) 0.9987(3) -0.27688(18) 0.0485(9) Uani 1.0 2 d . . .
C14 C 0.4578(3) 1.0288(2) -0.20035(18) 0.0425(8) Uani 1.0 2 d . . .
C15 C 0.4007(2) 0.99478(19) -0.13460(16) 0.0336(7) Uani 1.0 2 d . . .
C16 C 0.3739(2) 1.00971(19) -0.04825(16) 0.0330(7) Uani 1.0 2 d . . .
C17 C 0.3869(2) 1.06961(19) 0.00495(16) 0.0326(7) Uani 1.0 2 d . . .
C18 C 0.4347(2) 1.14288(19) -0.00487(17) 0.0350(7) Uani 1.0 2 d . . .
C19 C 0.3366(3) 1.1495(3) 0.21284(17) 0.0520(10) Uani 1.0 2 d . . .
C20 C 0.2597(3) 0.8252(3) -0.06378(19) 0.0546(10) Uani 1.0 2 d . . .
C21 C 0.2540(3) 0.9835(2) 0.20986(17) 0.0361(8) Uani 1.0 2 d . . .
C22 C 0.1704(3) 1.0280(3) 0.24190(19) 0.0504(9) Uani 1.0 2 d . . .
C23 C 0.1350(3) 1.0136(3) 0.3228(2) 0.0588(11) Uani 1.0 2 d . . .
C24 C 0.1835(3) 0.9515(3) 0.37505(19) 0.0557(11) Uani 1.0 2 d . . .
C25 C 0.2661(3) 0.9048(3) 0.34435(19) 0.0604(11) Uani 1.0 2 d . . .
C26 C 0.3008(3) 0.9201(3) 0.26276(19) 0.0511(10) Uani 1.0 2 d . . .
C27 C 0.0686(2) 0.6674(2) -0.07166(15) 0.0355(8) Uani 1.0 2 d . . .
C28 C 0.0138(3) 0.6728(2) -0.13239(16) 0.0395(8) Uani 1.0 2 d . . .
C29 C -0.0684(3) 0.7330(2) -0.13154(17) 0.0396(8) Uani 1.0 2 d . . .
C30 C -0.0968(3) 0.7899(2) -0.07115(16) 0.0379(8) Uani 1.0 2 d . . .
C31 C -0.0406(2) 0.78564(19) -0.01069(15) 0.0316(7) Uani 1.0 2 d . . .
C32 C 0.0192(2) 0.80974(19) 0.09907(15) 0.0313(7) Uani 1.0 2 d . . .
C33 C 0.0336(2) 0.84528(19) 0.17000(15) 0.0319(7) Uani 1.0 2 d . . .
C34 C 0.1066(2) 0.80119(19) 0.20901(16) 0.0333(7) Uani 1.0 2 d . . .
C35 C 0.1661(2) 0.72953(18) 0.17517(15) 0.0307(7) Uani 1.0 2 d . . .
C36 C 0.2878(2) 0.62125(18) 0.15015(15) 0.0294(7) Uani 1.0 2 d . . .
C37 C 0.3688(2) 0.56263(19) 0.15411(16) 0.0336(7) Uani 1.0 2 d . . .
C38 C 0.4014(2) 0.5102(2) 0.09049(16) 0.0364(8) Uani 1.0 2 d . . .
C39 C 0.3534(2) 0.5168(2) 0.02311(17) 0.0379(8) Uani 1.0 2 d . . .
C40 C 0.2728(2) 0.57563(19) 0.01947(15) 0.0331(7) Uani 1.0 2 d . . .
C41 C 0.23680(19) 0.63024(18) 0.08285(15) 0.0288(7) Uani 1.0 2 d . . .
C42 C 0.15774(19) 0.69835(18) 0.10051(14) 0.0274(7) Uani 1.0 2 d . . .
C43 C 0.0800(2) 0.73903(18) 0.06266(15) 0.0292(7) Uani 1.0 2 d . . .
C44 C 0.0422(2) 0.72491(18) -0.00936(15) 0.0296(7) Uani 1.0 2 d . . .
C45 C -0.1386(3) 0.8986(3) 0.07510(18) 0.0446(9) Uani 1.0 2 d . . .
C46 C 0.2740(3) 0.6884(2) 0.28299(16) 0.0403(8) Uani 1.0 2 d . . .
C47 C -0.0189(2) 0.92975(19) 0.20013(16) 0.0342(7) Uani 1.0 2 d . . .
C48 C -0.0211(3) 1.0092(2) 0.14930(17) 0.0389(8) Uani 1.0 2 d . . .
C49 C -0.0654(3) 1.0887(2) 0.1784(2) 0.0462(9) Uani 1.0 2 d . . .
C50 C -0.1092(3) 1.0907(3) 0.2583(2) 0.0523(10) Uani 1.0 2 d . . .
C51 C -0.1082(3) 1.0124(3) 0.3095(2) 0.0527(10) Uani 1.0 2 d . . .
C52 C -0.0633(3) 0.9335(2) 0.28038(17) 0.0441(9) Uani 1.0 2 d . . .
C53 C 0.1132(2) 0.48270(19) 0.18483(15) 0.0320(7) Uani 1.0 2 d . . .
C54 C 0.1941(2) 0.4225(2) 0.18041(16) 0.0362(8) Uani 1.0 2 d . . .
C55 C 0.2483(3) 0.4099(2) 0.24348(18) 0.0395(8) Uani 1.0 2 d . . .
C56 C 0.2219(2) 0.45711(19) 0.31173(17) 0.0363(8) Uani 1.0 2 d . . .
C57 C 0.1403(2) 0.51655(19) 0.31638(15) 0.0300(7) Uani 1.0 2 d . . .
C58 C 0.01931(19) 0.62155(18) 0.35625(15) 0.0281(7) Uani 1.0 2 d . . .
C59 C -0.0420(2) 0.68542(19) 0.40039(15) 0.0316(7) Uani 1.0 2 d . . .
C60 C -0.1181(2) 0.7288(2) 0.36567(15) 0.0346(7) Uani 1.0 2 d . . .
C61 C -0.1319(2) 0.70709(19) 0.28883(15) 0.0322(7) Uani 1.0 2 d . . .
C62 C -0.1959(2) 0.7000(2) 0.17692(16) 0.0345(7) Uani 1.0 2 d . . .
C63 C -0.2559(2) 0.7129(3) 0.11811(17) 0.0418(8) Uani 1.0 2 d . . .
C64 C -0.2344(3) 0.6584(3) 0.05530(17) 0.0441(9) Uani 1.0 2 d . . .
C65 C -0.1562(3) 0.5940(3) 0.04997(17) 0.0413(8) Uani 1.0 2 d . . .
C66 C -0.0964(2) 0.58270(19) 0.10711(15) 0.0324(7) Uani 1.0 2 d . . .
C67 C -0.11522(19) 0.63640(19) 0.17235(14) 0.0289(7) Uani 1.0 2 d . . .
C68 C -0.07254(19) 0.64200(18) 0.24429(14) 0.0272(7) Uani 1.0 2 d . . .
C69 C 0.00616(19) 0.59842(18) 0.27911(14) 0.0277(7) Uani 1.0 2 d . . .
C70 C 0.08394(19) 0.53161(18) 0.25365(14) 0.0273(7) Uani 1.0 2 d . . .
C71 C 0.1398(3) 0.5681(3) 0.45383(17) 0.0492(9) Uani 1.0 2 d . . .
C72 C -0.2794(3) 0.8138(3) 0.27276(19) 0.0545(10) Uani 1.0 2 d . . .
C73 C -0.0279(2) 0.7111(2) 0.48194(15) 0.0337(7) Uani 1.0 2 d . . .
C74 C 0.0135(3) 0.7819(3) 0.48524(17) 0.0481(9) Uani 1.0 2 d . . .
C75 C 0.0271(3) 0.8055(3) 0.56025(18) 0.0561(11) Uani 1.0 2 d . . .
C76 C -0.0023(3) 0.7583(3) 0.63303(17) 0.0482(9) Uani 1.0 2 d . . .
C77 C -0.0438(3) 0.6880(3) 0.63029(16) 0.0454(9) Uani 1.0 2 d . . .
C78 C -0.0573(3) 0.6647(2) 0.55494(16) 0.0433(9) Uani 1.0 2 d . . .
C79 C 0.5206(3) 0.5935(3) 0.32295(17) 0.0431(8) Uani 1.0 2 d . . .
C80 C 0.5811(3) 0.5938(3) 0.25068(18) 0.0510(10) Uani 1.0 2 d . . .
C81 C 0.6095(3) 0.5178(3) 0.20916(18) 0.0522(10) Uani 1.0 2 d . . .
C82 C 0.5782(3) 0.4412(3) 0.23730(17) 0.0448(9) Uani 1.0 2 d . . .
C83 C 0.5164(2) 0.4412(2) 0.30966(16) 0.0363(8) Uani 1.0 2 d . . .
C84 C 0.4200(2) 0.4018(2) 0.42069(15) 0.0336(7) Uani 1.0 2 d . . .
C85 C 0.3650(2) 0.3542(2) 0.48026(16) 0.0337(7) Uani 1.0 2 d . . .
C86 C 0.3142(2) 0.39877(19) 0.54540(16) 0.0336(7) Uani 1.0 2 d . . .
C87 C 0.3177(2) 0.4868(2) 0.55046(16) 0.0324(7) Uani 1.0 2 d . . .
C88 C 0.2895(2) 0.6244(2) 0.59013(16) 0.0362(8) Uani 1.0 2 d . . .
C89 C 0.2561(3) 0.6996(3) 0.63124(18) 0.0438(8) Uani 1.0 2 d . . .
C90 C 0.2876(3) 0.7768(3) 0.60054(19) 0.0472(9) Uani 1.0 2 d . . .
C91 C 0.3505(3) 0.7785(3) 0.53055(18) 0.0459(9) Uani 1.0 2 d . . .
C92 C 0.3838(3) 0.7040(2) 0.48912(17) 0.0420(8) Uani 1.0 2 d . . .
C93 C 0.3539(2) 0.62452(19) 0.51793(15) 0.0314(7) Uani 1.0 2 d . . .
C94 C 0.37190(19) 0.53647(19) 0.49198(15) 0.0295(7) Uani 1.0 2 d . . .
C95 C 0.4245(2) 0.49168(19) 0.42530(15) 0.0306(7) Uani 1.0 2 d . . .
C96 C 0.4862(2) 0.5164(2) 0.35404(15) 0.0338(7) Uani 1.0 2 d . . .
C97 C 0.4918(3) 0.2854(3) 0.32137(18) 0.0483(9) Uani 1.0 2 d . . .
C98 C 0.2020(3) 0.5158(3) 0.67624(18) 0.0481(9) Uani 1.0 2 d . . .
C99 C 0.3553(3) 0.2603(2) 0.47624(16) 0.0353(8) Uani 1.0 2 d . . .
C100 C 0.4073(3) 0.1896(3) 0.51733(18) 0.0491(9) Uani 1.0 2 d . . .
C101 C 0.3967(3) 0.1037(3) 0.5153(2) 0.0627(12) Uani 1.0 2 d . . .
C102 C 0.3307(3) 0.0866(3) 0.4737(2) 0.0601(11) Uani 1.0 2 d . . .
C103 C 0.2772(3) 0.1553(3) 0.4337(2) 0.0566(10) Uani 1.0 2 d . . .
C104 C 0.2899(3) 0.2411(3) 0.43512(19) 0.0481(9) Uani 1.0 2 d . . .
H1 H 0.4993 1.1614 -0.1226 0.0537 Uiso 1.0 2 calc R . .
H2 H 0.5587 1.2826 -0.1028 0.0618 Uiso 1.0 2 calc R . .
H3 H 0.5337 1.3370 0.0260 0.0661 Uiso 1.0 2 calc R . .
H4 H 0.4447 1.2726 0.1367 0.0579 Uiso 1.0 2 calc R . .
H8 H 0.2445 0.8952 0.0872 0.0452 Uiso 1.0 2 calc R . .
H11 H 0.3342 0.8524 -0.2359 0.0571 Uiso 1.0 2 calc R . .
H12 H 0.4285 0.9148 -0.3436 0.0623 Uiso 1.0 2 calc R . .
H13 H 0.5064 1.0226 -0.3213 0.0582 Uiso 1.0 2 calc R . .
H14 H 0.4902 1.0730 -0.1922 0.0510 Uiso 1.0 2 calc R . .
H19A H 0.2838 1.1222 0.2355 0.0623 Uiso 1.0 2 calc R . .
H19B H 0.3199 1.2140 0.2142 0.0623 Uiso 1.0 2 calc R . .
H19C H 0.3860 1.1263 0.2460 0.0623 Uiso 1.0 2 calc R . .
H20A H 0.3029 0.7701 -0.0742 0.0655 Uiso 1.0 2 calc R . .
H20B H 0.2139 0.8350 -0.1015 0.0655 Uiso 1.0 2 calc R . .
H20C H 0.2296 0.8206 -0.0066 0.0655 Uiso 1.0 2 calc R . .
H22 H 0.1360 1.0703 0.2066 0.0605 Uiso 1.0 2 calc R . .
H23 H 0.0773 1.0461 0.3432 0.0706 Uiso 1.0 2 calc R . .
H24 H 0.1597 0.9415 0.4316 0.0668 Uiso 1.0 2 calc R . .
H25 H 0.2995 0.8615 0.3796 0.0724 Uiso 1.0 2 calc R . .
H26 H 0.3579 0.8867 0.2422 0.0613 Uiso 1.0 2 calc R . .
H27 H 0.1235 0.6250 -0.0722 0.0425 Uiso 1.0 2 calc R . .
H28 H 0.0324 0.6349 -0.1755 0.0474 Uiso 1.0 2 calc R . .
H29 H -0.1052 0.7346 -0.1735 0.0476 Uiso 1.0 2 calc R . .
H30 H -0.1528 0.8308 -0.0704 0.0455 Uiso 1.0 2 calc R . .
H34 H 0.1162 0.8198 0.2592 0.0400 Uiso 1.0 2 calc R . .
H37 H 0.4012 0.5585 0.1997 0.0403 Uiso 1.0 2 calc R . .
H38 H 0.4570 0.4692 0.0921 0.0437 Uiso 1.0 2 calc R . .
H39 H 0.3769 0.4802 -0.0204 0.0455 Uiso 1.0 2 calc R . .
H40 H 0.2412 0.5793 -0.0266 0.0397 Uiso 1.0 2 calc R . .
H45A H -0.1891 0.8660 0.0886 0.0535 Uiso 1.0 2 calc R . .
H45B H -0.1496 0.9427 0.0279 0.0535 Uiso 1.0 2 calc R . .
H45C H -0.1340 0.9287 0.1228 0.0535 Uiso 1.0 2 calc R . .
H46A H 0.3350 0.7032 0.2722 0.0483 Uiso 1.0 2 calc R . .
H46B H 0.2757 0.6317 0.3175 0.0483 Uiso 1.0 2 calc R . .
H46C H 0.2318 0.7351 0.3117 0.0483 Uiso 1.0 2 calc R . .
H48 H 0.0083 1.0086 0.0940 0.0467 Uiso 1.0 2 calc R . .
H49 H -0.0658 1.1424 0.1432 0.0555 Uiso 1.0 2 calc R . .
H50 H -0.1398 1.1455 0.2782 0.0627 Uiso 1.0 2 calc R . .
H51 H -0.1385 1.0132 0.3645 0.0632 Uiso 1.0 2 calc R . .
H52 H -0.0627 0.8802 0.3161 0.0529 Uiso 1.0 2 calc R . .
H53 H 0.0772 0.4911 0.1413 0.0385 Uiso 1.0 2 calc R . .
H54 H 0.2130 0.3892 0.1340 0.0435 Uiso 1.0 2 calc R . .
H55 H 0.3040 0.3684 0.2394 0.0474 Uiso 1.0 2 calc R . .
H56 H 0.2589 0.4490 0.3545 0.0435 Uiso 1.0 2 calc R . .
H60 H -0.1609 0.7729 0.3935 0.0416 Uiso 1.0 2 calc R . .
H63 H -0.3092 0.7575 0.1215 0.0501 Uiso 1.0 2 calc R . .
H64 H -0.2741 0.6649 0.0148 0.0529 Uiso 1.0 2 calc R . .
H65 H -0.1434 0.5570 0.0061 0.0495 Uiso 1.0 2 calc R . .
H66 H -0.0427 0.5386 0.1022 0.0388 Uiso 1.0 2 calc R . .
H71A H 0.2014 0.5812 0.4407 0.0590 Uiso 1.0 2 calc R . .
H71B H 0.1420 0.5088 0.4833 0.0590 Uiso 1.0 2 calc R . .
H71C H 0.1018 0.6122 0.4887 0.0590 Uiso 1.0 2 calc R . .
H72A H -0.3369 0.7918 0.2811 0.0654 Uiso 1.0 2 calc R . .
H72B H -0.2820 0.8641 0.2301 0.0654 Uiso 1.0 2 calc R . .
H72C H -0.2696 0.8331 0.3246 0.0654 Uiso 1.0 2 calc R . .
H74 H 0.0330 0.8152 0.4355 0.0577 Uiso 1.0 2 calc R . .
H75 H 0.0566 0.8540 0.5616 0.0673 Uiso 1.0 2 calc R . .
H76 H 0.0062 0.7746 0.6845 0.0579 Uiso 1.0 2 calc R . .
H77 H -0.0635 0.6550 0.6801 0.0545 Uiso 1.0 2 calc R . .
H78 H -0.0871 0.6163 0.5537 0.0519 Uiso 1.0 2 calc R . .
H79 H 0.5026 0.6454 0.3514 0.0517 Uiso 1.0 2 calc R . .
H80 H 0.6034 0.6464 0.2291 0.0612 Uiso 1.0 2 calc R . .
H81 H 0.6517 0.5194 0.1600 0.0627 Uiso 1.0 2 calc R . .
H82 H 0.5978 0.3896 0.2086 0.0538 Uiso 1.0 2 calc R . .
H86 H 0.2769 0.3687 0.5867 0.0403 Uiso 1.0 2 calc R . .
H89 H 0.2126 0.6982 0.6794 0.0525 Uiso 1.0 2 calc R . .
H90 H 0.2656 0.8291 0.6279 0.0567 Uiso 1.0 2 calc R . .
H91 H 0.3715 0.8322 0.5104 0.0551 Uiso 1.0 2 calc R . .
H92 H 0.4271 0.7068 0.4409 0.0504 Uiso 1.0 2 calc R . .
H97A H 0.4556 0.2472 0.3588 0.0580 Uiso 1.0 2 calc R . .
H97B H 0.5566 0.2596 0.3199 0.0580 Uiso 1.0 2 calc R . .
H97C H 0.4749 0.2903 0.2658 0.0580 Uiso 1.0 2 calc R . .
H98A H 0.1421 0.5511 0.6683 0.0577 Uiso 1.0 2 calc R . .
H98B H 0.2181 0.5269 0.7288 0.0577 Uiso 1.0 2 calc R . .
H98C H 0.2003 0.4526 0.6769 0.0577 Uiso 1.0 2 calc R . .
H100 H 0.4515 0.2008 0.5477 0.0590 Uiso 1.0 2 calc R . .
H101 H 0.4347 0.0562 0.5424 0.0753 Uiso 1.0 2 calc R . .
H102 H 0.3225 0.0273 0.4729 0.0721 Uiso 1.0 2 calc R . .
H103 H 0.2316 0.1440 0.4050 0.0679 Uiso 1.0 2 calc R . .
H104 H 0.2524 0.2884 0.4071 0.0577 Uiso 1.0 2 calc R . .


loop_
_atom_site_aniso_label
_atom_site_aniso_U_11
_atom_site_aniso_U_22
_atom_site_aniso_U_33
_atom_site_aniso_U_12
_atom_site_aniso_U_13
_atom_site_aniso_U_23
N1 0.0457(18) 0.0351(16) 0.0383(14) -0.0110(13) -0.0084(12) -0.0031(11)
N2 0.0453(18) 0.0366(16) 0.0394(14) -0.0153(13) -0.0078(12) 0.0003(11)
N3 0.0337(16) 0.0314(15) 0.0343(13) 0.0005(12) -0.0050(11) -0.0020(10)
N4 0.0378(16) 0.0301(15) 0.0316(12) -0.0028(12) -0.0106(11) -0.0052(10)
N5 0.0341(16) 0.0401(16) 0.0266(12) -0.0039(12) -0.0130(10) -0.0032(10)
N6 0.0350(17) 0.0424(17) 0.0358(13) 0.0056(13) -0.0068(11) -0.0049(11)
N7 0.0369(16) 0.0380(16) 0.0303(13) -0.0004(13) -0.0056(11) -0.0070(11)
N8 0.0366(17) 0.0410(17) 0.0369(13) -0.0115(13) -0.0005(11) -0.0044(11)
C1 0.041(3) 0.036(2) 0.057(2) -0.0097(17) -0.0040(15) -0.0016(15)
C2 0.047(3) 0.040(3) 0.068(3) -0.0195(18) 0.0013(17) -0.0014(17)
C3 0.052(3) 0.041(3) 0.078(3) -0.0167(19) -0.0160(19) -0.0067(18)
C4 0.053(3) 0.039(2) 0.056(2) -0.0140(18) -0.0123(17) -0.0048(16)
C5 0.037(2) 0.0318(19) 0.0475(18) -0.0066(15) -0.0156(14) 0.0017(14)
C6 0.0286(18) 0.0279(17) 0.0414(16) -0.0008(14) -0.0108(13) 0.0003(13)
C7 0.0345(19) 0.0321(18) 0.0390(16) -0.0050(15) -0.0120(13) 0.0041(13)
C8 0.036(2) 0.0352(19) 0.0419(17) -0.0097(15) -0.0089(13) 0.0057(13)
C9 0.0359(19) 0.0308(18) 0.0375(16) -0.0055(15) -0.0086(13) -0.0004(13)
C10 0.038(2) 0.0345(19) 0.0416(17) -0.0032(15) -0.0044(14) -0.0015(13)
C11 0.059(3) 0.042(3) 0.0438(18) -0.0098(18) -0.0109(16) -0.0085(15)
C12 0.070(3) 0.046(3) 0.0366(18) -0.005(2) -0.0042(16) -0.0041(15)
C13 0.055(3) 0.045(3) 0.0404(18) -0.0068(18) 0.0062(15) -0.0015(15)
C14 0.040(2) 0.038(2) 0.0470(18) -0.0062(16) -0.0037(14) 0.0003(14)
C15 0.0282(18) 0.0282(17) 0.0410(16) 0.0020(14) -0.0061(13) -0.0005(13)
C16 0.0307(18) 0.0295(18) 0.0375(16) -0.0028(14) -0.0089(13) 0.0030(12)
C17 0.0287(18) 0.0289(17) 0.0389(16) -0.0024(14) -0.0085(12) 0.0022(12)
C18 0.0316(19) 0.0277(18) 0.0444(17) -0.0006(14) -0.0119(13) 0.0019(13)
C19 0.071(3) 0.044(3) 0.0471(19) -0.020(2) -0.0115(17) -0.0069(15)
C20 0.074(3) 0.048(3) 0.053(2) -0.030(2) -0.0181(18) -0.0016(16)
C21 0.038(2) 0.0316(18) 0.0394(16) -0.0087(15) -0.0081(13) -0.0007(13)
C22 0.044(3) 0.057(3) 0.0464(19) -0.0017(18) -0.0080(16) -0.0012(16)
C23 0.057(3) 0.066(3) 0.051(2) -0.011(2) 0.0053(17) -0.0111(18)
C24 0.079(3) 0.061(3) 0.0338(18) -0.034(3) 0.0008(18) -0.0068(16)
C25 0.084(4) 0.056(3) 0.0403(19) -0.017(3) -0.0173(19) 0.0128(17)
C26 0.050(3) 0.051(3) 0.0474(19) -0.0026(18) -0.0106(16) 0.0087(16)
C27 0.038(2) 0.0336(18) 0.0347(15) -0.0033(15) -0.0089(13) -0.0045(13)
C28 0.051(3) 0.038(2) 0.0335(16) -0.0124(17) -0.0130(14) -0.0036(13)
C29 0.046(3) 0.042(2) 0.0340(16) -0.0115(17) -0.0140(14) 0.0035(13)
C30 0.038(2) 0.0376(19) 0.0360(16) -0.0036(15) -0.0105(13) 0.0056(13)
C31 0.0363(19) 0.0299(17) 0.0289(14) -0.0079(14) -0.0055(12) 0.0008(12)
C32 0.0365(19) 0.0273(17) 0.0296(14) -0.0061(14) -0.0061(12) 0.0018(12)
C33 0.0368(19) 0.0275(17) 0.0313(15) -0.0071(14) -0.0032(12) -0.0028(12)
C34 0.041(2) 0.0297(17) 0.0308(15) -0.0076(15) -0.0065(13) -0.0047(12)
C35 0.0387(19) 0.0221(16) 0.0317(14) -0.0051(14) -0.0077(12) -0.0008(12)
C36 0.0323(18) 0.0251(16) 0.0323(15) -0.0095(14) -0.0058(12) -0.0003(12)
C37 0.0313(19) 0.0324(18) 0.0380(16) -0.0057(14) -0.0107(13) 0.0004(13)
C38 0.0301(19) 0.0383(19) 0.0401(16) -0.0050(15) -0.0042(13) -0.0034(13)
C39 0.033(2) 0.0386(19) 0.0394(16) -0.0015(15) -0.0000(13) -0.0099(13)
C40 0.0353(19) 0.0350(18) 0.0287(14) -0.0059(15) -0.0035(12) -0.0036(12)
C41 0.0306(18) 0.0282(17) 0.0284(14) -0.0082(14) -0.0049(12) 0.0007(11)
C42 0.0283(17) 0.0257(16) 0.0275(14) -0.0051(13) -0.0032(11) -0.0006(11)
C43 0.0338(19) 0.0265(17) 0.0279(14) -0.0083(14) -0.0043(12) -0.0001(11)
C44 0.0340(18) 0.0285(17) 0.0262(14) -0.0077(14) -0.0053(12) 0.0027(11)
C45 0.035(2) 0.046(3) 0.0485(18) 0.0041(16) -0.0059(14) -0.0091(15)
C46 0.047(3) 0.041(2) 0.0375(16) -0.0091(16) -0.0162(14) -0.0076(13)
C47 0.040(2) 0.0255(17) 0.0363(16) -0.0031(14) -0.0049(13) -0.0035(12)
C48 0.040(2) 0.0337(19) 0.0417(17) -0.0069(16) -0.0017(14) -0.0017(13)
C49 0.045(3) 0.0297(19) 0.060(2) -0.0035(16) -0.0050(16) 0.0006(15)
C50 0.050(3) 0.034(2) 0.065(3) 0.0009(17) 0.0079(17) -0.0126(16)
C51 0.058(3) 0.043(3) 0.051(2) -0.0038(19) 0.0105(17) -0.0134(16)
C52 0.054(3) 0.0326(19) 0.0419(17) -0.0042(17) -0.0004(15) -0.0039(14)
C53 0.0374(19) 0.0324(18) 0.0281(14) -0.0095(15) -0.0052(12) -0.0034(12)
C54 0.038(2) 0.0333(18) 0.0359(16) -0.0031(15) -0.0023(13) -0.0057(13)
C55 0.035(2) 0.0286(18) 0.0501(18) 0.0005(15) -0.0044(14) 0.0013(14)
C56 0.0341(19) 0.0319(18) 0.0434(17) -0.0060(15) -0.0112(13) 0.0016(13)
C57 0.0282(18) 0.0313(17) 0.0321(15) -0.0084(14) -0.0064(12) -0.0016(12)
C58 0.0289(17) 0.0295(17) 0.0280(14) -0.0084(14) -0.0080(11) -0.0010(11)
C59 0.0384(19) 0.0322(18) 0.0252(14) -0.0098(15) -0.0034(12) -0.0024(12)
C60 0.038(2) 0.0350(18) 0.0284(15) -0.0045(15) 0.0012(12) -0.0041(12)
C61 0.0327(19) 0.0360(18) 0.0257(14) -0.0033(14) -0.0050(12) 0.0023(12)
C62 0.0287(18) 0.043(2) 0.0300(15) -0.0056(15) -0.0051(12) 0.0008(13)
C63 0.0286(19) 0.055(3) 0.0382(17) -0.0017(16) -0.0104(13) 0.0061(15)
C64 0.041(3) 0.059(3) 0.0358(17) -0.0166(18) -0.0181(14) 0.0087(15)
C65 0.047(3) 0.051(3) 0.0315(16) -0.0150(18) -0.0141(14) -0.0019(14)
C66 0.0343(19) 0.0342(18) 0.0295(14) -0.0078(14) -0.0066(12) -0.0009(12)
C67 0.0277(17) 0.0357(18) 0.0235(13) -0.0086(14) -0.0048(11) 0.0031(12)
C68 0.0287(17) 0.0270(16) 0.0260(13) -0.0066(13) -0.0050(11) 0.0008(11)
C69 0.0318(18) 0.0294(17) 0.0228(13) -0.0099(14) -0.0025(11) -0.0004(11)
C70 0.0298(17) 0.0278(16) 0.0249(13) -0.0087(13) -0.0046(11) 0.0016(11)
C71 0.051(3) 0.065(3) 0.0355(17) -0.0051(19) -0.0225(15) -0.0083(15)
C72 0.039(3) 0.066(3) 0.0472(19) 0.0151(19) -0.0016(15) -0.0062(17)
C73 0.0389(19) 0.0369(19) 0.0256(14) -0.0065(15) -0.0043(12) -0.0051(12)
C74 0.078(3) 0.047(3) 0.0260(15) -0.029(2) -0.0074(15) -0.0014(13)
C75 0.080(3) 0.059(3) 0.0405(18) -0.038(3) -0.0105(17) -0.0057(16)
C76 0.065(3) 0.056(3) 0.0293(16) -0.019(2) -0.0075(15) -0.0107(14)
C77 0.063(3) 0.049(3) 0.0264(15) -0.0169(19) -0.0052(14) -0.0017(14)
C78 0.059(3) 0.045(2) 0.0306(16) -0.0231(18) -0.0030(14) -0.0041(14)
C79 0.041(2) 0.054(3) 0.0363(16) -0.0151(17) -0.0070(14) 0.0002(14)
C80 0.048(3) 0.066(3) 0.0415(18) -0.021(2) -0.0030(15) 0.0007(17)
C81 0.045(3) 0.077(3) 0.0341(17) -0.013(2) -0.0029(15) -0.0019(17)
C82 0.043(3) 0.059(3) 0.0308(16) -0.0037(18) -0.0083(14) -0.0020(15)
C83 0.0285(18) 0.047(2) 0.0325(15) 0.0003(15) -0.0117(12) -0.0011(13)
C84 0.0282(18) 0.044(2) 0.0279(14) -0.0017(15) -0.0086(12) -0.0033(13)
C85 0.0335(19) 0.0353(18) 0.0328(15) -0.0047(15) -0.0117(13) 0.0015(13)
C86 0.0333(19) 0.0349(19) 0.0338(15) -0.0084(15) -0.0079(13) 0.0001(13)
C87 0.0283(18) 0.0372(19) 0.0311(15) -0.0026(14) -0.0061(12) -0.0036(12)
C88 0.0312(19) 0.041(2) 0.0381(16) -0.0045(15) -0.0133(13) -0.0036(14)
C89 0.042(3) 0.041(2) 0.0473(18) -0.0034(17) -0.0018(14) -0.0107(15)
C90 0.052(3) 0.039(2) 0.0502(19) 0.0024(18) -0.0104(16) -0.0152(15)
C91 0.057(3) 0.036(2) 0.0466(19) -0.0089(17) -0.0149(16) -0.0015(15)
C92 0.050(3) 0.039(2) 0.0363(16) -0.0092(17) -0.0066(14) 0.0009(14)
C93 0.0306(18) 0.0362(18) 0.0286(14) -0.0062(14) -0.0104(12) 0.0001(12)
C94 0.0260(17) 0.0356(18) 0.0271(14) -0.0053(14) -0.0090(11) 0.0030(12)
C95 0.0300(18) 0.0338(18) 0.0287(14) -0.0021(14) -0.0125(12) -0.0014(12)
C96 0.0289(18) 0.043(2) 0.0295(15) -0.0044(15) -0.0101(12) -0.0009(13)
C97 0.052(3) 0.049(3) 0.0405(18) 0.0051(18) -0.0084(15) -0.0097(15)
C98 0.046(3) 0.049(3) 0.0450(18) -0.0101(18) 0.0104(15) -0.0072(15)
C99 0.042(2) 0.0330(18) 0.0300(15) -0.0053(15) -0.0049(13) -0.0030(12)
C100 0.060(3) 0.036(2) 0.0516(19) -0.0006(18) -0.0196(17) -0.0026(15)
C101 0.091(4) 0.035(3) 0.058(3) 0.006(3) -0.024(2) -0.0025(17)
C102 0.093(4) 0.038(3) 0.052(2) -0.021(3) -0.005(2) -0.0087(16)
C103 0.073(3) 0.047(3) 0.058(2) -0.025(2) -0.0179(19) -0.0028(17)
C104 0.055(3) 0.039(2) 0.055(2) -0.0129(18) -0.0213(17) 0.0006(15)

#==============================================================================
_computing_data_collection       'CrystalClear-SM Expert 2.0 r16 (Rigaku, 2013)'
_computing_cell_refinement       'CrystalClear-SM Expert 2.0 r16'
_computing_data_reduction        'CrystalClear-SM Expert 2.0 r16'
_computing_structure_solution    'SIR2004 (Burla, et al., 2005)'
_computing_structure_refinement  'SHELXL97 (Sheldrick, 2008)'
_computing_publication_material  'CrystalStructure 4.0 (Rigaku, 2010)'
_computing_molecular_graphics    'CrystalStructure 4.0'

#==============================================================================
# MOLECULAR GEOMETRY

_geom_special_details            
;
    ENTER SPECIAL DETAILS OF THE MOLECULAR GEOMETRY
;

loop_
_geom_bond_atom_site_label_1
_geom_bond_atom_site_label_2
_geom_bond_distance
_geom_bond_publ_flag
_geom_bond_site_symmetry_1
_geom_bond_site_symmetry_2
N1 C5 1.378(4) yes . .
N1 C6 1.402(5) yes . .
N1 C19 1.448(4) yes . .
N2 C9 1.393(5) yes . .
N2 C10 1.376(4) yes . .
N2 C20 1.441(5) yes . .
N3 C31 1.379(4) yes . .
N3 C32 1.399(4) yes . .
N3 C45 1.450(4) yes . .
N4 C35 1.390(4) yes . .
N4 C36 1.378(4) yes . .
N4 C46 1.450(4) yes . .
N5 C57 1.386(4) yes . .
N5 C58 1.398(4) yes . .
N5 C71 1.455(4) yes . .
N6 C61 1.387(4) yes . .
N6 C62 1.383(4) yes . .
N6 C72 1.448(4) yes . .
N7 C83 1.392(4) yes . .
N7 C84 1.383(4) yes . .
N7 C97 1.444(5) yes . .
N8 C87 1.380(4) yes . .
N8 C88 1.377(5) yes . .
N8 C98 1.448(4) yes . .
C1 C2 1.367(6) yes . .
C1 C18 1.398(5) yes . .
C2 C3 1.390(6) yes . .
C3 C4 1.379(5) yes . .
C4 C5 1.382(6) yes . .
C5 C18 1.413(5) yes . .
C6 C7 1.416(5) yes . .
C6 C17 1.418(4) yes . .
C7 C8 1.386(5) yes . .
C7 C21 1.490(4) yes . .
C8 C9 1.391(4) yes . .
C9 C16 1.410(5) yes . .
C10 C11 1.397(5) yes . .
C10 C15 1.405(5) yes . .
C11 C12 1.374(5) yes . .
C12 C13 1.383(6) yes . .
C13 C14 1.375(5) yes . .
C14 C15 1.395(4) yes . .
C15 C16 1.451(4) yes . .
C16 C17 1.412(5) yes . .
C17 C18 1.440(5) yes . .
C21 C22 1.373(5) yes . .
C21 C26 1.389(5) yes . .
C22 C23 1.365(5) yes . .
C23 C24 1.383(5) yes . .
C24 C25 1.368(6) yes . .
C25 C26 1.375(5) yes . .
C27 C28 1.383(5) yes . .
C27 C44 1.400(4) yes . .
C28 C29 1.396(5) yes . .
C29 C30 1.371(5) yes . .
C30 C31 1.398(5) yes . .
C31 C44 1.410(4) yes . .
C32 C33 1.416(5) yes . .
C32 C43 1.410(4) yes . .
C33 C34 1.384(4) yes . .
C33 C47 1.485(4) yes . .
C34 C35 1.395(4) yes . .
C35 C42 1.409(4) yes . .
C36 C37 1.376(4) yes . .
C36 C41 1.428(4) yes . .
C37 C38 1.374(4) yes . .
C38 C39 1.404(5) yes . .
C39 C40 1.373(4) yes . .
C40 C41 1.399(4) yes . .
C41 C42 1.445(4) yes . .
C42 C43 1.418(4) yes . .
C43 C44 1.454(5) yes . .
C47 C48 1.396(4) yes . .
C47 C52 1.389(4) yes . .
C48 C49 1.380(5) yes . .
C49 C50 1.379(5) yes . .
C50 C51 1.385(5) yes . .
C51 C52 1.374(5) yes . .
C53 C54 1.381(4) yes . .
C53 C70 1.405(4) yes . .
C54 C55 1.397(5) yes . .
C55 C56 1.380(5) yes . .
C56 C57 1.383(4) yes . .
C57 C70 1.412(4) yes . .
C58 C59 1.402(4) yes . .
C58 C69 1.417(4) yes . .
C59 C60 1.382(5) yes . .
C59 C73 1.506(4) yes . .
C60 C61 1.406(4) yes . .
C61 C68 1.404(4) yes . .
C62 C63 1.402(5) yes . .
C62 C67 1.405(4) yes . .
C63 C64 1.375(5) yes . .
C64 C65 1.385(5) yes . .
C65 C66 1.380(5) yes . .
C66 C67 1.399(4) yes . .
C67 C68 1.457(4) yes . .
C68 C69 1.416(4) yes . .
C69 C70 1.447(4) yes . .
C73 C74 1.376(6) yes . .
C73 C78 1.380(4) yes . .
C74 C75 1.388(5) yes . .
C75 C76 1.383(5) yes . .
C76 C77 1.368(6) yes . .
C77 C78 1.391(5) yes . .
C79 C80 1.383(4) yes . .
C79 C96 1.403(5) yes . .
C80 C81 1.391(6) yes . .
C81 C82 1.363(6) yes . .
C82 C83 1.395(4) yes . .
C83 C96 1.409(5) yes . .
C84 C85 1.416(4) yes . .
C84 C95 1.416(5) yes . .
C85 C86 1.389(4) yes . .
C85 C99 1.498(5) yes . .
C86 C87 1.385(5) yes . .
C87 C94 1.418(4) yes . .
C88 C89 1.385(5) yes . .
C88 C93 1.415(4) yes . .
C89 C90 1.380(5) yes . .
C90 C91 1.377(5) yes . .
C91 C92 1.379(5) yes . .
C92 C93 1.396(5) yes . .
C93 C94 1.438(5) yes . .
C94 C95 1.419(4) yes . .
C95 C96 1.443(4) yes . .
C99 C100 1.382(5) yes . .
C99 C104 1.382(6) yes . .
C100 C101 1.373(6) yes . .
C101 C102 1.380(7) yes . .
C102 C103 1.367(5) yes . .
C103 C104 1.381(6) yes . .
C1 H1 0.950 no . .
C2 H2 0.950 no . .
C3 H3 0.950 no . .
C4 H4 0.950 no . .
C8 H8 0.950 no . .
C11 H11 0.950 no . .
C12 H12 0.950 no . .
C13 H13 0.950 no . .
C14 H14 0.950 no . .
C19 H19A 0.980 no . .
C19 H19B 0.980 no . .
C19 H19C 0.980 no . .
C20 H20A 0.980 no . .
C20 H20B 0.980 no . .
C20 H20C 0.980 no . .
C22 H22 0.950 no . .
C23 H23 0.950 no . .
C24 H24 0.950 no . .
C25 H25 0.950 no . .
C26 H26 0.950 no . .
C27 H27 0.950 no . .
C28 H28 0.950 no . .
C29 H29 0.950 no . .
C30 H30 0.950 no . .
C34 H34 0.950 no . .
C37 H37 0.950 no . .
C38 H38 0.950 no . .
C39 H39 0.950 no . .
C40 H40 0.950 no . .
C45 H45A 0.980 no . .
C45 H45B 0.980 no . .
C45 H45C 0.980 no . .
C46 H46A 0.980 no . .
C46 H46B 0.980 no . .
C46 H46C 0.980 no . .
C48 H48 0.950 no . .
C49 H49 0.950 no . .
C50 H50 0.950 no . .
C51 H51 0.950 no . .
C52 H52 0.950 no . .
C53 H53 0.950 no . .
C54 H54 0.950 no . .
C55 H55 0.950 no . .
C56 H56 0.950 no . .
C60 H60 0.950 no . .
C63 H63 0.950 no . .
C64 H64 0.950 no . .
C65 H65 0.950 no . .
C66 H66 0.950 no . .
C71 H71A 0.980 no . .
C71 H71B 0.980 no . .
C71 H71C 0.980 no . .
C72 H72A 0.980 no . .
C72 H72B 0.980 no . .
C72 H72C 0.980 no . .
C74 H74 0.950 no . .
C75 H75 0.950 no . .
C76 H76 0.950 no . .
C77 H77 0.950 no . .
C78 H78 0.950 no . .
C79 H79 0.950 no . .
C80 H80 0.950 no . .
C81 H81 0.950 no . .
C82 H82 0.950 no . .
C86 H86 0.950 no . .
C89 H89 0.950 no . .
C90 H90 0.950 no . .
C91 H91 0.950 no . .
C92 H92 0.950 no . .
C97 H97A 0.980 no . .
C97 H97B 0.980 no . .
C97 H97C 0.980 no . .
C98 H98A 0.980 no . .
C98 H98B 0.980 no . .
C98 H98C 0.980 no . .
C100 H100 0.950 no . .
C101 H101 0.950 no . .
C102 H102 0.950 no . .
C103 H103 0.950 no . .
C104 H104 0.950 no . .

loop_
_geom_angle_atom_site_label_1
_geom_angle_atom_site_label_2
_geom_angle_atom_site_label_3
_geom_angle
_geom_angle_publ_flag
_geom_angle_site_symmetry_1
_geom_angle_site_symmetry_2
_geom_angle_site_symmetry_3
C5 N1 C6 108.6(3) yes . . .
C5 N1 C19 123.1(3) yes . . .
C6 N1 C19 128.3(3) yes . . .
C9 N2 C10 108.5(3) yes . . .
C9 N2 C20 124.3(3) yes . . .
C10 N2 C20 127.0(3) yes . . .
C31 N3 C32 108.0(3) yes . . .
C31 N3 C45 122.7(3) yes . . .
C32 N3 C45 128.8(3) yes . . .
C35 N4 C36 108.9(3) yes . . .
C35 N4 C46 126.9(3) yes . . .
C36 N4 C46 124.2(3) yes . . .
C57 N5 C58 108.7(3) yes . . .
C57 N5 C71 122.6(3) yes . . .
C58 N5 C71 128.4(3) yes . . .
C61 N6 C62 107.9(3) yes . . .
C61 N6 C72 126.1(3) yes . . .
C62 N6 C72 125.9(3) yes . . .
C83 N7 C84 108.8(3) yes . . .
C83 N7 C97 122.7(3) yes . . .
C84 N7 C97 128.5(3) yes . . .
C87 N8 C88 108.8(3) yes . . .
C87 N8 C98 125.8(3) yes . . .
C88 N8 C98 125.2(3) yes . . .
C2 C1 C18 120.2(3) yes . . .
C1 C2 C3 120.7(4) yes . . .
C2 C3 C4 120.9(4) yes . . .
C3 C4 C5 118.5(4) yes . . .
N1 C5 C4 128.8(3) yes . . .
N1 C5 C18 109.5(3) yes . . .
C4 C5 C18 121.7(3) yes . . .
N1 C6 C7 128.3(3) yes . . .
N1 C6 C17 108.4(3) yes . . .
C7 C6 C17 123.3(3) yes . . .
C6 C7 C8 117.1(3) yes . . .
C6 C7 C21 124.5(3) yes . . .
C8 C7 C21 118.4(3) yes . . .
C7 C8 C9 120.3(3) yes . . .
N2 C9 C8 127.2(3) yes . . .
N2 C9 C16 109.2(3) yes . . .
C8 C9 C16 123.6(3) yes . . .
N2 C10 C11 128.0(4) yes . . .
N2 C10 C15 109.5(3) yes . . .
C11 C10 C15 122.4(3) yes . . .
C10 C11 C12 117.6(4) yes . . .
C11 C12 C13 121.2(3) yes . . .
C12 C13 C14 120.8(3) yes . . .
C13 C14 C15 120.3(4) yes . . .
C10 C15 C14 117.5(3) yes . . .
C10 C15 C16 106.8(3) yes . . .
C14 C15 C16 135.7(4) yes . . .
C9 C16 C15 106.1(3) yes . . .
C9 C16 C17 117.1(3) yes . . .
C15 C16 C17 136.8(3) yes . . .
C6 C17 C16 118.6(3) yes . . .
C6 C17 C18 106.9(3) yes . . .
C16 C17 C18 134.5(3) yes . . .
C1 C18 C5 118.0(3) yes . . .
C1 C18 C17 135.3(3) yes . . .
C5 C18 C17 106.6(3) yes . . .
C7 C21 C22 123.0(3) yes . . .
C7 C21 C26 119.8(3) yes . . .
C22 C21 C26 117.2(3) yes . . .
C21 C22 C23 122.2(3) yes . . .
C22 C23 C24 119.8(4) yes . . .
C23 C24 C25 119.2(3) yes . . .
C24 C25 C26 120.3(4) yes . . .
C21 C26 C25 121.2(3) yes . . .
C28 C27 C44 119.3(3) yes . . .
C27 C28 C29 121.3(3) yes . . .
C28 C29 C30 121.1(3) yes . . .
C29 C30 C31 117.7(3) yes . . .
N3 C31 C30 127.7(3) yes . . .
N3 C31 C44 109.8(3) yes . . .
C30 C31 C44 122.6(3) yes . . .
N3 C32 C33 127.2(3) yes . . .
N3 C32 C43 109.5(3) yes . . .
C33 C32 C43 123.3(3) yes . . .
C32 C33 C34 116.8(3) yes . . .
C32 C33 C47 124.4(3) yes . . .
C34 C33 C47 118.6(3) yes . . .
C33 C34 C35 120.4(3) yes . . .
N4 C35 C34 127.1(3) yes . . .
N4 C35 C42 109.3(3) yes . . .
C34 C35 C42 123.5(3) yes . . .
N4 C36 C37 128.3(3) yes . . .
N4 C36 C41 108.7(3) yes . . .
C37 C36 C41 123.0(3) yes . . .
C36 C37 C38 118.3(3) yes . . .
C37 C38 C39 120.7(3) yes . . .
C38 C39 C40 120.7(3) yes . . .
C39 C40 C41 120.7(3) yes . . .
C36 C41 C40 116.7(3) yes . . .
C36 C41 C42 106.5(3) yes . . .
C40 C41 C42 136.8(3) yes . . .
C35 C42 C41 106.4(3) yes . . .
C35 C42 C43 116.6(3) yes . . .
C41 C42 C43 136.9(3) yes . . .
C32 C43 C42 118.9(3) yes . . .
C32 C43 C44 106.0(3) yes . . .
C42 C43 C44 135.1(3) yes . . .
C27 C44 C31 118.1(3) yes . . .
C27 C44 C43 135.3(3) yes . . .
C31 C44 C43 106.6(3) yes . . .
C33 C47 C48 120.5(3) yes . . .
C33 C47 C52 121.7(3) yes . . .
C48 C47 C52 117.8(3) yes . . .
C47 C48 C49 120.8(3) yes . . .
C48 C49 C50 120.3(3) yes . . .
C49 C50 C51 119.6(3) yes . . .
C50 C51 C52 119.8(3) yes . . .
C47 C52 C51 121.7(3) yes . . .
C54 C53 C70 120.1(3) yes . . .
C53 C54 C55 120.7(3) yes . . .
C54 C55 C56 120.7(3) yes . . .
C55 C56 C57 118.4(3) yes . . .
N5 C57 C56 128.3(3) yes . . .
N5 C57 C70 109.0(3) yes . . .
C56 C57 C70 122.6(3) yes . . .
N5 C58 C59 128.0(3) yes . . .
N5 C58 C69 108.7(3) yes . . .
C59 C58 C69 123.3(3) yes . . .
C58 C59 C60 117.9(3) yes . . .
C58 C59 C73 123.6(3) yes . . .
C60 C59 C73 118.5(3) yes . . .
C59 C60 C61 119.5(3) yes . . .
N6 C61 C60 126.2(3) yes . . .
N6 C61 C68 110.1(3) yes . . .
C60 C61 C68 123.7(3) yes . . .
N6 C62 C63 127.6(3) yes . . .
N6 C62 C67 109.6(3) yes . . .
C63 C62 C67 122.8(3) yes . . .
C62 C63 C64 117.2(3) yes . . .
C63 C64 C65 121.3(3) yes . . .
C64 C65 C66 121.3(3) yes . . .
C65 C66 C67 119.7(3) yes . . .
C62 C67 C66 117.7(3) yes . . .
C62 C67 C68 106.6(3) yes . . .
C66 C67 C68 135.6(3) yes . . .
C61 C68 C67 105.7(3) yes . . .
C61 C68 C69 116.9(3) yes . . .
C67 C68 C69 137.3(3) yes . . .
C58 C69 C68 118.7(3) yes . . .
C58 C69 C70 106.5(3) yes . . .
C68 C69 C70 134.8(3) yes . . .
C53 C70 C57 117.5(3) yes . . .
C53 C70 C69 135.6(3) yes . . .
C57 C70 C69 107.0(3) yes . . .
C59 C73 C74 120.7(3) yes . . .
C59 C73 C78 120.6(3) yes . . .
C74 C73 C78 118.6(3) yes . . .
C73 C74 C75 120.9(3) yes . . .
C74 C75 C76 120.0(4) yes . . .
C75 C76 C77 119.5(3) yes . . .
C76 C77 C78 120.3(3) yes . . .
C73 C78 C77 120.7(4) yes . . .
C80 C79 C96 119.7(4) yes . . .
C79 C80 C81 120.8(4) yes . . .
C80 C81 C82 121.5(3) yes . . .
C81 C82 C83 117.7(4) yes . . .
N7 C83 C82 128.8(3) yes . . .
N7 C83 C96 108.5(3) yes . . .
C82 C83 C96 122.7(3) yes . . .
N7 C84 C85 128.1(3) yes . . .
N7 C84 C95 109.2(3) yes . . .
C85 C84 C95 122.6(3) yes . . .
C84 C85 C86 117.7(3) yes . . .
C84 C85 C99 124.5(3) yes . . .
C86 C85 C99 117.8(3) yes . . .
C85 C86 C87 120.3(3) yes . . .
N8 C87 C86 127.1(3) yes . . .
N8 C87 C94 109.3(3) yes . . .
C86 C87 C94 123.6(3) yes . . .
N8 C88 C89 128.8(3) yes . . .
N8 C88 C93 109.0(3) yes . . .
C89 C88 C93 122.2(3) yes . . .
C88 C89 C90 118.4(3) yes . . .
C89 C90 C91 120.5(3) yes . . .
C90 C91 C92 121.4(4) yes . . .
C91 C92 C93 120.1(3) yes . . .
C88 C93 C92 117.4(3) yes . . .
C88 C93 C94 106.9(3) yes . . .
C92 C93 C94 135.7(3) yes . . .
C87 C94 C93 106.1(3) yes . . .
C87 C94 C95 116.8(3) yes . . .
C93 C94 C95 137.1(3) yes . . .
C84 C95 C94 119.1(3) yes . . .
C84 C95 C96 106.2(3) yes . . .
C94 C95 C96 134.8(3) yes . . .
C79 C96 C83 117.5(3) yes . . .
C79 C96 C95 135.2(3) yes . . .
C83 C96 C95 107.3(3) yes . . .
C85 C99 C100 121.8(4) yes . . .
C85 C99 C104 121.0(3) yes . . .
C100 C99 C104 117.1(4) yes . . .
C99 C100 C101 121.7(4) yes . . .
C100 C101 C102 119.9(4) yes . . .
C101 C102 C103 119.7(4) yes . . .
C102 C103 C104 119.6(4) yes . . .
C99 C104 C103 121.9(3) yes . . .
C2 C1 H1 119.896 no . . .
C18 C1 H1 119.883 no . . .
C1 C2 H2 119.641 no . . .
C3 C2 H2 119.633 no . . .
C2 C3 H3 119.566 no . . .
C4 C3 H3 119.564 no . . .
C3 C4 H4 120.768 no . . .
C5 C4 H4 120.771 no . . .
C7 C8 H8 119.856 no . . .
C9 C8 H8 119.845 no . . .
C10 C11 H11 121.194 no . . .
C12 C11 H11 121.202 no . . .
C11 C12 H12 119.403 no . . .
C13 C12 H12 119.397 no . . .
C12 C13 H13 119.589 no . . .
C14 C13 H13 119.589 no . . .
C13 C14 H14 119.840 no . . .
C15 C14 H14 119.849 no . . .
N1 C19 H19A 109.468 no . . .
N1 C19 H19B 109.473 no . . .
N1 C19 H19C 109.476 no . . .
H19A C19 H19B 109.467 no . . .
H19A C19 H19C 109.472 no . . .
H19B C19 H19C 109.471 no . . .
N2 C20 H20A 109.473 no . . .
N2 C20 H20B 109.475 no . . .
N2 C20 H20C 109.470 no . . .
H20A C20 H20B 109.469 no . . .
H20A C20 H20C 109.468 no . . .
H20B C20 H20C 109.472 no . . .
C21 C22 H22 118.889 no . . .
C23 C22 H22 118.890 no . . .
C22 C23 H23 120.106 no . . .
C24 C23 H23 120.100 no . . .
C23 C24 H24 120.386 no . . .
C25 C24 H24 120.388 no . . .
C24 C25 H25 119.843 no . . .
C26 C25 H25 119.849 no . . .
C21 C26 H26 119.374 no . . .
C25 C26 H26 119.389 no . . .
C28 C27 H27 120.343 no . . .
C44 C27 H27 120.348 no . . .
C27 C28 H28 119.374 no . . .
C29 C28 H28 119.363 no . . .
C28 C29 H29 119.464 no . . .
C30 C29 H29 119.458 no . . .
C29 C30 H30 121.157 no . . .
C31 C30 H30 121.176 no . . .
C33 C34 H34 119.788 no . . .
C35 C34 H34 119.771 no . . .
C36 C37 H37 120.856 no . . .
C38 C37 H37 120.863 no . . .
C37 C38 H38 119.664 no . . .
C39 C38 H38 119.672 no . . .
C38 C39 H39 119.634 no . . .
C40 C39 H39 119.631 no . . .
C39 C40 H40 119.668 no . . .
C41 C40 H40 119.669 no . . .
N3 C45 H45A 109.473 no . . .
N3 C45 H45B 109.475 no . . .
N3 C45 H45C 109.469 no . . .
H45A C45 H45B 109.469 no . . .
H45A C45 H45C 109.474 no . . .
H45B C45 H45C 109.468 no . . .
N4 C46 H46A 109.480 no . . .
N4 C46 H46B 109.463 no . . .
N4 C46 H46C 109.483 no . . .
H46A C46 H46B 109.463 no . . .
H46A C46 H46C 109.476 no . . .
H46B C46 H46C 109.463 no . . .
C47 C48 H48 119.586 no . . .
C49 C48 H48 119.596 no . . .
C48 C49 H49 119.840 no . . .
C50 C49 H49 119.834 no . . .
C49 C50 H50 120.202 no . . .
C51 C50 H50 120.197 no . . .
C50 C51 H51 120.092 no . . .
C52 C51 H51 120.082 no . . .
C47 C52 H52 119.163 no . . .
C51 C52 H52 119.164 no . . .
C54 C53 H53 119.938 no . . .
C70 C53 H53 119.936 no . . .
C53 C54 H54 119.627 no . . .
C55 C54 H54 119.639 no . . .
C54 C55 H55 119.676 no . . .
C56 C55 H55 119.669 no . . .
C55 C56 H56 120.798 no . . .
C57 C56 H56 120.787 no . . .
C59 C60 H60 120.224 no . . .
C61 C60 H60 120.231 no . . .
C62 C63 H63 121.401 no . . .
C64 C63 H63 121.401 no . . .
C63 C64 H64 119.363 no . . .
C65 C64 H64 119.356 no . . .
C64 C65 H65 119.341 no . . .
C66 C65 H65 119.353 no . . .
C65 C66 H66 120.163 no . . .
C67 C66 H66 120.177 no . . .
N5 C71 H71A 109.477 no . . .
N5 C71 H71B 109.474 no . . .
N5 C71 H71C 109.472 no . . .
H71A C71 H71B 109.475 no . . .
H71A C71 H71C 109.468 no . . .
H71B C71 H71C 109.462 no . . .
N6 C72 H72A 109.474 no . . .
N6 C72 H72B 109.479 no . . .
N6 C72 H72C 109.472 no . . .
H72A C72 H72B 109.463 no . . .
H72A C72 H72C 109.475 no . . .
H72B C72 H72C 109.464 no . . .
C73 C74 H74 119.551 no . . .
C75 C74 H74 119.555 no . . .
C74 C75 H75 120.018 no . . .
C76 C75 H75 120.023 no . . .
C75 C76 H76 120.259 no . . .
C77 C76 H76 120.246 no . . .
C76 C77 H77 119.841 no . . .
C78 C77 H77 119.864 no . . .
C73 C78 H78 119.659 no . . .
C77 C78 H78 119.647 no . . .
C80 C79 H79 120.126 no . . .
C96 C79 H79 120.139 no . . .
C79 C80 H80 119.616 no . . .
C81 C80 H80 119.606 no . . .
C80 C81 H81 119.236 no . . .
C82 C81 H81 119.221 no . . .
C81 C82 H82 121.126 no . . .
C83 C82 H82 121.142 no . . .
C85 C86 H86 119.852 no . . .
C87 C86 H86 119.847 no . . .
C88 C89 H89 120.792 no . . .
C90 C89 H89 120.785 no . . .
C89 C90 H90 119.749 no . . .
C91 C90 H90 119.751 no . . .
C90 C91 H91 119.316 no . . .
C92 C91 H91 119.307 no . . .
C91 C92 H92 119.946 no . . .
C93 C92 H92 119.945 no . . .
N7 C97 H97A 109.476 no . . .
N7 C97 H97B 109.470 no . . .
N7 C97 H97C 109.472 no . . .
H97A C97 H97B 109.475 no . . .
H97A C97 H97C 109.469 no . . .
H97B C97 H97C 109.466 no . . .
N8 C98 H98A 109.469 no . . .
N8 C98 H98B 109.467 no . . .
N8 C98 H98C 109.469 no . . .
H98A C98 H98B 109.469 no . . .
H98A C98 H98C 109.479 no . . .
H98B C98 H98C 109.474 no . . .
C99 C100 H100 119.159 no . . .
C101 C100 H100 119.181 no . . .
C100 C101 H101 120.038 no . . .
C102 C101 H101 120.051 no . . .
C101 C102 H102 120.134 no . . .
C103 C102 H102 120.135 no . . .
C102 C103 H103 120.188 no . . .
C104 C103 H103 120.182 no . . .
C99 C104 H104 119.050 no . . .
C103 C104 H104 119.049 no . . .

loop_
_geom_torsion_atom_site_label_1
_geom_torsion_atom_site_label_2
_geom_torsion_atom_site_label_3
_geom_torsion_atom_site_label_4
_geom_torsion
_geom_torsion_publ_flag
_geom_torsion_site_symmetry_1
_geom_torsion_site_symmetry_2
_geom_torsion_site_symmetry_3
_geom_torsion_site_symmetry_4
C5 N1 C6 C7 179.6(3) no . . . .
C5 N1 C6 C17 -0.1(3) no . . . .
C6 N1 C5 C4 179.1(3) no . . . .
C6 N1 C5 C18 0.0(3) no . . . .
C19 N1 C5 C4 1.2(5) no . . . .
C19 N1 C5 C18 -177.8(3) no . . . .
C19 N1 C6 C7 -2.8(5) no . . . .
C19 N1 C6 C17 177.6(3) no . . . .
C9 N2 C10 C11 -178.1(3) no . . . .
C9 N2 C10 C15 -0.4(3) no . . . .
C10 N2 C9 C8 -178.4(3) no . . . .
C10 N2 C9 C16 0.9(3) no . . . .
C20 N2 C9 C8 -4.0(5) no . . . .
C20 N2 C9 C16 175.4(3) no . . . .
C20 N2 C10 C11 7.7(5) no . . . .
C20 N2 C10 C15 -174.6(3) no . . . .
C31 N3 C32 C33 179.1(3) no . . . .
C31 N3 C32 C43 -0.9(3) no . . . .
C32 N3 C31 C30 180.0(3) no . . . .
C32 N3 C31 C44 -0.4(3) no . . . .
C45 N3 C31 C30 7.7(5) no . . . .
C45 N3 C31 C44 -172.7(3) no . . . .
C45 N3 C32 C33 -9.3(5) no . . . .
C45 N3 C32 C43 170.7(3) no . . . .
C35 N4 C36 C37 177.3(3) no . . . .
C35 N4 C36 C41 -1.1(3) no . . . .
C36 N4 C35 C34 -174.5(3) no . . . .
C36 N4 C35 C42 2.5(3) no . . . .
C46 N4 C35 C34 6.8(5) no . . . .
C46 N4 C35 C42 -176.1(3) no . . . .
C46 N4 C36 C37 -3.9(5) no . . . .
C46 N4 C36 C41 177.6(3) no . . . .
C57 N5 C58 C59 -179.9(3) no . . . .
C57 N5 C58 C69 -0.4(3) no . . . .
C58 N5 C57 C56 178.9(3) no . . . .
C58 N5 C57 C70 0.8(3) no . . . .
C71 N5 C57 C56 -5.8(5) no . . . .
C71 N5 C57 C70 176.0(3) no . . . .
C71 N5 C58 C59 5.2(5) no . . . .
C71 N5 C58 C69 -175.3(3) no . . . .
C61 N6 C62 C63 177.5(3) no . . . .
C61 N6 C62 C67 -1.3(4) no . . . .
C62 N6 C61 C60 -176.0(3) no . . . .
C62 N6 C61 C68 2.4(4) no . . . .
C72 N6 C61 C60 2.9(5) no . . . .
C72 N6 C61 C68 -178.7(3) no . . . .
C72 N6 C62 C63 -1.4(5) no . . . .
C72 N6 C62 C67 179.8(3) no . . . .
C83 N7 C84 C85 -180.0(3) no . . . .
C83 N7 C84 C95 1.4(3) no . . . .
C84 N7 C83 C82 178.7(3) no . . . .
C84 N7 C83 C96 -1.5(3) no . . . .
C97 N7 C83 C82 1.0(5) no . . . .
C97 N7 C83 C96 -179.2(3) no . . . .
C97 N7 C84 C85 -2.5(5) no . . . .
C97 N7 C84 C95 178.9(3) no . . . .
C87 N8 C88 C89 179.1(3) no . . . .
C87 N8 C88 C93 -1.2(4) no . . . .
C88 N8 C87 C86 -177.5(3) no . . . .
C88 N8 C87 C94 0.9(4) no . . . .
C98 N8 C87 C86 -2.7(5) no . . . .
C98 N8 C87 C94 175.7(3) no . . . .
C98 N8 C88 C89 4.3(5) no . . . .
C98 N8 C88 C93 -176.0(3) no . . . .
C2 C1 C18 C5 -0.7(5) no . . . .
C2 C1 C18 C17 179.1(3) no . . . .
C18 C1 C2 C3 0.7(5) no . . . .
C1 C2 C3 C4 -0.8(5) no . . . .
C2 C3 C4 C5 0.9(5) no . . . .
C3 C4 C5 N1 -179.9(3) no . . . .
C3 C4 C5 C18 -0.9(5) no . . . .
N1 C5 C18 C1 180.0(3) no . . . .
N1 C5 C18 C17 0.1(3) no . . . .
C4 C5 C18 C1 0.8(5) no . . . .
C4 C5 C18 C17 -179.0(3) no . . . .
N1 C6 C7 C8 178.0(3) no . . . .
N1 C6 C7 C21 -4.3(5) no . . . .
N1 C6 C17 C16 -179.1(2) no . . . .
N1 C6 C17 C18 0.1(3) no . . . .
C7 C6 C17 C16 1.2(4) no . . . .
C7 C6 C17 C18 -179.5(3) no . . . .
C17 C6 C7 C8 -2.4(4) no . . . .
C17 C6 C7 C21 175.3(3) no . . . .
C6 C7 C8 C9 0.1(4) no . . . .
C6 C7 C21 C22 88.1(4) no . . . .
C6 C7 C21 C26 -95.5(4) no . . . .
C8 C7 C21 C22 -94.3(4) no . . . .
C8 C7 C21 C26 82.1(4) no . . . .
C21 C7 C8 C9 -177.7(3) no . . . .
C7 C8 C9 N2 -177.4(3) no . . . .
C7 C8 C9 C16 3.3(5) no . . . .
N2 C9 C16 C15 -1.1(3) no . . . .
N2 C9 C16 C17 176.2(2) no . . . .
C8 C9 C16 C15 178.3(3) no . . . .
C8 C9 C16 C17 -4.4(4) no . . . .
N2 C10 C11 C12 -179.4(3) no . . . .
N2 C10 C15 C14 177.5(3) no . . . .
N2 C10 C15 C16 -0.3(3) no . . . .
C11 C10 C15 C14 -4.6(5) no . . . .
C11 C10 C15 C16 177.6(3) no . . . .
C15 C10 C11 C12 3.2(5) no . . . .
C10 C11 C12 C13 -0.3(5) no . . . .
C11 C12 C13 C14 -1.1(5) no . . . .
C12 C13 C14 C15 -0.4(5) no . . . .
C13 C14 C15 C10 3.2(4) no . . . .
C13 C14 C15 C16 -179.9(3) no . . . .
C10 C15 C16 C9 0.8(3) no . . . .
C10 C15 C16 C17 -175.7(3) no . . . .
C14 C15 C16 C9 -176.3(3) no . . . .
C14 C15 C16 C17 7.2(6) no . . . .
C9 C16 C17 C6 2.1(4) no . . . .
C9 C16 C17 C18 -176.9(3) no . . . .
C15 C16 C17 C6 178.3(3) no . . . .
C15 C16 C17 C18 -0.7(6) no . . . .
C6 C17 C18 C1 -180.0(3) no . . . .
C6 C17 C18 C5 -0.1(3) no . . . .
C16 C17 C18 C1 -0.9(6) no . . . .
C16 C17 C18 C5 179.0(3) no . . . .
C7 C21 C22 C23 178.6(3) no . . . .
C7 C21 C26 C25 -178.7(3) no . . . .
C22 C21 C26 C25 -2.0(6) no . . . .
C26 C21 C22 C23 2.1(6) no . . . .
C21 C22 C23 C24 -0.9(7) no . . . .
C22 C23 C24 C25 -0.6(7) no . . . .
C23 C24 C25 C26 0.7(7) no . . . .
C24 C25 C26 C21 0.7(7) no . . . .
C28 C27 C44 C31 0.9(4) no . . . .
C28 C27 C44 C43 179.9(3) no . . . .
C44 C27 C28 C29 -1.7(5) no . . . .
C27 C28 C29 C30 1.2(5) no . . . .
C28 C29 C30 C31 0.1(5) no . . . .
C29 C30 C31 N3 178.7(3) no . . . .
C29 C30 C31 C44 -0.9(5) no . . . .
N3 C31 C44 C27 -179.3(3) no . . . .
N3 C31 C44 C43 1.5(3) no . . . .
C30 C31 C44 C27 0.4(4) no . . . .
C30 C31 C44 C43 -178.9(3) no . . . .
N3 C32 C33 C34 173.3(3) no . . . .
N3 C32 C33 C47 -12.3(5) no . . . .
N3 C32 C43 C42 -177.2(2) no . . . .
N3 C32 C43 C44 1.8(3) no . . . .
C33 C32 C43 C42 2.9(4) no . . . .
C33 C32 C43 C44 -178.2(3) no . . . .
C43 C32 C33 C34 -6.8(4) no . . . .
C43 C32 C33 C47 167.6(3) no . . . .
C32 C33 C34 C35 4.8(4) no . . . .
C32 C33 C47 C48 -58.1(5) no . . . .
C32 C33 C47 C52 125.3(3) no . . . .
C34 C33 C47 C48 116.3(3) no . . . .
C34 C33 C47 C52 -60.3(4) no . . . .
C47 C33 C34 C35 -170.0(3) no . . . .
C33 C34 C35 N4 177.7(3) no . . . .
C33 C34 C35 C42 1.0(5) no . . . .
N4 C35 C42 C41 -2.9(3) no . . . .
N4 C35 C42 C43 177.8(2) no . . . .
C34 C35 C42 C41 174.3(3) no . . . .
C34 C35 C42 C43 -5.0(4) no . . . .
N4 C36 C37 C38 -178.6(3) no . . . .
N4 C36 C41 C40 178.8(2) no . . . .
N4 C36 C41 C42 -0.7(3) no . . . .
C37 C36 C41 C40 0.2(4) no . . . .
C37 C36 C41 C42 -179.2(3) no . . . .
C41 C36 C37 C38 -0.3(5) no . . . .
C36 C37 C38 C39 0.3(5) no . . . .
C37 C38 C39 C40 -0.1(5) no . . . .
C38 C39 C40 C41 -0.0(5) no . . . .
C39 C40 C41 C36 -0.1(4) no . . . .
C39 C40 C41 C42 179.2(3) no . . . .
C36 C41 C42 C35 2.2(3) no . . . .
C36 C41 C42 C43 -178.8(3) no . . . .
C40 C41 C42 C35 -177.1(4) no . . . .
C40 C41 C42 C43 1.9(6) no . . . .
C35 C42 C43 C32 3.0(4) no . . . .
C35 C42 C43 C44 -175.6(3) no . . . .
C41 C42 C43 C32 -176.0(3) no . . . .
C41 C42 C43 C44 5.4(6) no . . . .
C32 C43 C44 C27 179.0(3) no . . . .
C32 C43 C44 C31 -2.0(3) no . . . .
C42 C43 C44 C27 -2.3(6) no . . . .
C42 C43 C44 C31 176.7(3) no . . . .
C33 C47 C48 C49 -176.3(3) no . . . .
C33 C47 C52 C51 176.8(3) no . . . .
C48 C47 C52 C51 0.1(5) no . . . .
C52 C47 C48 C49 0.5(5) no . . . .
C47 C48 C49 C50 -0.6(6) no . . . .
C48 C49 C50 C51 0.2(6) no . . . .
C49 C50 C51 C52 0.4(6) no . . . .
C50 C51 C52 C47 -0.5(6) no . . . .
C54 C53 C70 C57 0.2(4) no . . . .
C54 C53 C70 C69 179.8(3) no . . . .
C70 C53 C54 C55 -0.6(5) no . . . .
C53 C54 C55 C56 0.3(5) no . . . .
C54 C55 C56 C57 0.5(5) no . . . .
C55 C56 C57 N5 -178.9(3) no . . . .
C55 C56 C57 C70 -1.0(5) no . . . .
N5 C57 C70 C53 178.9(3) no . . . .
N5 C57 C70 C69 -0.8(3) no . . . .
C56 C57 C70 C53 0.7(5) no . . . .
C56 C57 C70 C69 -179.1(3) no . . . .
N5 C58 C59 C60 178.1(3) no . . . .
N5 C58 C59 C73 0.1(5) no . . . .
N5 C58 C69 C68 -179.2(2) no . . . .
N5 C58 C69 C70 -0.0(3) no . . . .
C59 C58 C69 C68 0.3(4) no . . . .
C59 C58 C69 C70 179.4(3) no . . . .
C69 C58 C59 C60 -1.2(5) no . . . .
C69 C58 C59 C73 -179.3(3) no . . . .
C58 C59 C60 C61 0.7(5) no . . . .
C58 C59 C73 C74 93.4(4) no . . . .
C58 C59 C73 C78 -87.4(4) no . . . .
C60 C59 C73 C74 -84.6(4) no . . . .
C60 C59 C73 C78 94.5(4) no . . . .
C73 C59 C60 C61 178.8(3) no . . . .
C59 C60 C61 N6 179.0(3) no . . . .
C59 C60 C61 C68 0.8(5) no . . . .
N6 C61 C68 C67 -2.5(3) no . . . .
N6 C61 C68 C69 179.9(3) no . . . .
C60 C61 C68 C67 175.9(3) no . . . .
C60 C61 C68 C69 -1.7(5) no . . . .
N6 C62 C63 C64 -176.8(3) no . . . .
N6 C62 C67 C66 177.2(3) no . . . .
N6 C62 C67 C68 -0.2(3) no . . . .
C63 C62 C67 C66 -1.7(5) no . . . .
C63 C62 C67 C68 -179.1(3) no . . . .
C67 C62 C63 C64 1.9(5) no . . . .
C62 C63 C64 C65 -0.7(5) no . . . .
C63 C64 C65 C66 -0.5(5) no . . . .
C64 C65 C66 C67 0.7(5) no . . . .
C65 C66 C67 C62 0.4(4) no . . . .
C65 C66 C67 C68 176.9(3) no . . . .
C62 C67 C68 C61 1.7(3) no . . . .
C62 C67 C68 C69 178.5(3) no . . . .
C66 C67 C68 C61 -175.0(3) no . . . .
C66 C67 C68 C69 1.8(6) no . . . .
C61 C68 C69 C58 1.1(4) no . . . .
C61 C68 C69 C70 -177.7(3) no . . . .
C67 C68 C69 C58 -175.4(3) no . . . .
C67 C68 C69 C70 5.7(6) no . . . .
C58 C69 C70 C53 -179.1(3) no . . . .
C58 C69 C70 C57 0.5(3) no . . . .
C68 C69 C70 C53 -0.2(6) no . . . .
C68 C69 C70 C57 179.4(3) no . . . .
C59 C73 C74 C75 -179.6(3) no . . . .
C59 C73 C78 C77 179.6(3) no . . . .
C74 C73 C78 C77 -1.2(5) no . . . .
C78 C73 C74 C75 1.2(5) no . . . .
C73 C74 C75 C76 -1.0(5) no . . . .
C74 C75 C76 C77 0.7(5) no . . . .
C75 C76 C77 C78 -0.7(5) no . . . .
C76 C77 C78 C73 1.0(5) no . . . .
C80 C79 C96 C83 0.8(5) no . . . .
C80 C79 C96 C95 179.6(3) no . . . .
C96 C79 C80 C81 -1.2(5) no . . . .
C79 C80 C81 C82 0.8(6) no . . . .
C80 C81 C82 C83 -0.1(5) no . . . .
C81 C82 C83 N7 179.5(3) no . . . .
C81 C82 C83 C96 -0.3(5) no . . . .
N7 C83 C96 C79 -179.9(3) no . . . .
N7 C83 C96 C95 1.0(3) no . . . .
C82 C83 C96 C79 -0.1(5) no . . . .
C82 C83 C96 C95 -179.1(3) no . . . .
N7 C84 C85 C86 -178.6(3) no . . . .
N7 C84 C85 C99 -0.9(5) no . . . .
N7 C84 C95 C94 178.5(3) no . . . .
N7 C84 C95 C96 -0.7(3) no . . . .
C85 C84 C95 C94 -0.2(5) no . . . .
C85 C84 C95 C96 -179.5(3) no . . . .
C95 C84 C85 C86 -0.1(5) no . . . .
C95 C84 C85 C99 177.6(3) no . . . .
C84 C85 C86 C87 0.4(5) no . . . .
C84 C85 C99 C100 95.5(4) no . . . .
C84 C85 C99 C104 -88.4(4) no . . . .
C86 C85 C99 C100 -86.7(4) no . . . .
C86 C85 C99 C104 89.3(3) no . . . .
C99 C85 C86 C87 -177.4(3) no . . . .
C85 C86 C87 N8 177.7(3) no . . . .
C85 C86 C87 C94 -0.5(5) no . . . .
N8 C87 C94 C93 -0.3(3) no . . . .
N8 C87 C94 C95 -178.3(3) no . . . .
C86 C87 C94 C93 178.2(3) no . . . .
C86 C87 C94 C95 0.1(5) no . . . .
N8 C88 C89 C90 179.2(3) no . . . .
N8 C88 C93 C92 -179.3(3) no . . . .
N8 C88 C93 C94 1.0(4) no . . . .
C89 C88 C93 C92 0.4(5) no . . . .
C89 C88 C93 C94 -179.3(3) no . . . .
C93 C88 C89 C90 -0.4(5) no . . . .
C88 C89 C90 C91 0.1(5) no . . . .
C89 C90 C91 C92 0.2(6) no . . . .
C90 C91 C92 C93 -0.2(5) no . . . .
C91 C92 C93 C88 -0.1(5) no . . . .
C91 C92 C93 C94 179.5(3) no . . . .
C88 C93 C94 C87 -0.4(3) no . . . .
C88 C93 C94 C95 177.0(3) no . . . .
C92 C93 C94 C87 179.9(4) no . . . .
C92 C93 C94 C95 -2.7(7) no . . . .
C87 C94 C95 C84 0.2(4) no . . . .
C87 C94 C95 C96 179.2(3) no . . . .
C93 C94 C95 C84 -177.0(3) no . . . .
C93 C94 C95 C96 2.0(6) no . . . .
C84 C95 C96 C79 -179.0(3) no . . . .
C84 C95 C96 C83 -0.2(3) no . . . .
C94 C95 C96 C79 1.9(6) no . . . .
C94 C95 C96 C83 -179.3(3) no . . . .
C85 C99 C100 C101 178.3(3) no . . . .
C85 C99 C104 C103 -177.2(3) no . . . .
C100 C99 C104 C103 -1.0(4) no . . . .
C104 C99 C100 C101 2.1(4) no . . . .
C99 C100 C101 C102 -2.2(5) no . . . .
C100 C101 C102 C103 1.0(5) no . . . .
C101 C102 C103 C104 0.1(5) no . . . .
C102 C103 C104 C99 -0.1(5) no . . . .

loop_
_geom_contact_atom_site_label_1
_geom_contact_atom_site_label_2
_geom_contact_distance
_geom_contact_publ_flag
_geom_contact_site_symmetry_1
_geom_contact_site_symmetry_2
N1 C1 3.580(4) no . .
N1 C21 3.132(5) no . .
N2 C14 3.565(5) no . .
N2 C17 3.594(5) no . .
N3 C27 3.584(4) no . .
N3 C47 3.112(4) no . .
N3 C48 3.405(5) no . .
N4 C40 3.573(4) no . .
N4 C43 3.594(4) no . .
N5 C53 3.584(4) no . .
N5 C73 3.098(4) no . .
N6 C66 3.578(4) no . .
N6 C69 3.596(4) no . .
N7 C79 3.581(5) no . .
N7 C99 3.122(4) no . .
N8 C92 3.568(5) no . .
N8 C95 3.594(4) no . .
C1 C4 2.796(5) no . .
C1 C14 3.544(6) no . .
C1 C16 3.425(5) no . .
C2 C5 2.751(5) no . .
C3 C18 2.781(6) no . .
C4 C19 3.037(5) no . .
C6 C9 2.733(5) no . .
C6 C22 3.440(5) no . .
C6 C26 3.460(5) no . .
C7 C16 2.871(4) no . .
C7 C19 3.178(5) no . .
C8 C10 3.599(4) no . .
C8 C17 2.825(5) no . .
C8 C20 3.049(5) no . .
C8 C22 3.378(5) no . .
C8 C26 3.255(5) no . .
C10 C13 2.738(5) no . .
C11 C14 2.800(6) no . .
C11 C20 3.106(5) no . .
C12 C15 2.788(5) no . .
C14 C17 3.481(4) no . .
C15 C18 3.480(5) no . .
C19 C21 3.079(6) no . .
C19 C22 3.373(6) no . .
C21 C24 2.785(5) no . .
C22 C25 2.730(5) no . .
C23 C26 2.737(5) no . .
C27 C30 2.822(5) no . .
C27 C42 3.453(5) no . .
C28 C31 2.741(4) no . .
C29 C44 2.793(5) no . .
C30 C45 3.022(5) no . .
C32 C35 2.731(5) no . .
C32 C48 3.206(5) no . .
C33 C42 2.874(4) no . .
C33 C45 3.168(5) no . .
C34 C43 2.818(5) no . .
C34 C46 3.105(5) no . .
C34 C48 3.517(4) no . .
C34 C52 3.119(4) no . .
C35 C37 3.594(4) no . .
C36 C39 2.742(4) no . .
C37 C40 2.806(5) no . .
C37 C46 3.049(4) no . .
C38 C41 2.804(4) no . .
C40 C43 3.500(4) no . .
C41 C44 3.504(4) no . .
C45 C47 3.089(5) no . .
C45 C48 3.164(6) no . .
C47 C50 2.792(5) no . .
C48 C51 2.761(5) no . .
C49 C52 2.750(5) no . .
C53 C56 2.806(5) no . .
C53 C66 3.597(5) no . .
C53 C68 3.448(4) no . .
C54 C57 2.750(4) no . .
C55 C70 2.800(4) no . .
C56 C71 3.034(5) no . .
C58 C61 2.731(4) no . .
C58 C74 3.440(5) no . .
C58 C78 3.399(4) no . .
C59 C68 2.866(4) no . .
C59 C71 3.166(5) no . .
C60 C69 2.826(4) no . .
C60 C72 3.073(5) no . .
C60 C74 3.291(5) no . .
C60 C78 3.368(4) no . .
C62 C65 2.736(5) no . .
C63 C66 2.816(4) no . .
C63 C72 3.088(5) no . .
C64 C67 2.792(5) no . .
C66 C69 3.497(4) no . .
C67 C70 3.508(4) no . .
C71 C73 3.030(5) no . .
C71 C74 3.525(5) no . .
C71 C78 3.344(5) no . .
C73 C76 2.786(5) no . .
C74 C77 2.750(4) no . .
C75 C78 2.751(6) no . .
C79 C82 2.812(5) no . .
C79 C92 3.560(5) no . .
C79 C94 3.437(4) no . .
C80 C83 2.740(6) no . .
C81 C96 2.791(4) no . .
C82 C97 3.048(5) no . .
C84 C87 2.746(4) no . .
C84 C100 3.490(5) no . .
C84 C104 3.430(6) no . .
C85 C94 2.869(5) no . .
C85 C97 3.157(4) no . .
C86 C88 3.587(5) no . .
C86 C95 2.825(4) no . .
C86 C98 3.065(5) no . .
C86 C100 3.315(5) no . .
C86 C104 3.323(5) no . .
C87 C89 3.595(5) no . .
C88 C91 2.738(5) no . .
C89 C92 2.795(5) no . .
C89 C98 3.083(6) no . .
C90 C93 2.796(5) no . .
C92 C95 3.478(5) no . .
C93 C96 3.490(4) no . .
C97 C99 3.057(5) no . .
C97 C100 3.539(5) no . .
C97 C104 3.470(5) no . .
C99 C102 2.788(6) no . .
C100 C103 2.743(6) no . .
C101 C104 2.735(5) no . .
N1 C14 3.481(4) no . 2_675
N3 C62 3.540(4) no . .
N4 C57 3.430(4) no . .
N5 C46 3.526(5) no . .
N8 C71 3.405(5) no . .
C5 C15 3.578(4) no . 2_675
C9 C45 3.410(5) no . 2_575
C11 C97 3.548(5) no . 2_665
C12 C97 3.451(5) no . 2_665
C13 C19 3.581(5) no . 2_675
C14 N1 3.481(4) no . 2_675
C14 C72 3.509(5) no . 2_575
C15 C5 3.578(4) no . 2_675
C16 C18 3.506(4) no . 2_675
C18 C16 3.506(4) no . 2_675
C19 C13 3.581(5) no . 2_675
C20 C42 3.483(5) no . .
C20 C43 3.534(5) no . .
C22 C48 3.560(6) no . .
C25 C46 3.586(6) no . .
C29 C54 3.583(6) no . 2_565
C30 C49 3.510(5) no . 2_575
C30 C64 3.476(5) no . .
C31 C49 3.535(5) no . 2_575
C35 C69 3.563(5) no . .
C35 C70 3.550(5) no . .
C36 C54 3.582(5) no . .
C36 C55 3.554(5) no . .
C37 C55 3.328(5) no . .
C37 C56 3.595(4) no . .
C38 C55 3.572(5) no . .
C40 C54 3.553(4) no . .
C41 C53 3.360(5) no . .
C41 C54 3.539(5) no . .
C42 C20 3.483(5) no . .
C42 C53 3.597(5) no . .
C42 C70 3.592(4) no . .
C43 C20 3.534(5) no . .
C44 C66 3.527(5) no . .
C45 C9 3.410(5) no . 2_575
C45 C62 3.508(5) no . .
C46 N5 3.526(5) no . .
C46 C25 3.586(6) no . .
C46 C57 3.589(5) no . .
C48 C22 3.560(6) no . .
C49 C30 3.510(5) no . 2_575
C49 C31 3.535(5) no . 2_575
C52 C60 3.499(5) no . .
C53 C41 3.360(5) no . .
C53 C42 3.597(5) no . .
C54 C29 3.583(6) no . 2_565
C54 C36 3.582(5) no . .
C54 C40 3.553(4) no . .
C54 C41 3.539(5) no . .
C55 C36 3.554(5) no . .
C55 C37 3.328(5) no . .
C55 C38 3.572(5) no . .
C56 C37 3.595(4) no . .
C57 N4 3.430(4) no . .
C57 C46 3.589(5) no . .
C60 C52 3.499(5) no . .
C62 N3 3.540(4) no . .
C62 C45 3.508(5) no . .
C64 C30 3.476(5) no . .
C66 C44 3.527(5) no . .
C67 C98 3.496(5) no . 2_566
C68 C98 3.436(5) no . 2_566
C69 C35 3.563(5) no . .
C70 C35 3.550(5) no . .
C70 C42 3.592(4) no . .
C71 N8 3.405(5) no . .
C71 C87 3.299(5) no . .
C71 C94 3.596(5) no . .
C72 C14 3.509(5) no . 2_575
C78 C104 3.518(5) no . 2_566
C79 C86 3.590(5) no . 2_666
C79 C87 3.414(5) no . 2_666
C81 C98 3.587(6) no . 2_666
C83 C88 3.510(5) no . 2_666
C84 C92 3.546(5) no . 2_666
C86 C79 3.590(5) no . 2_666
C87 C71 3.299(5) no . .
C87 C79 3.414(5) no . 2_666
C87 C96 3.566(5) no . 2_666
C88 C83 3.510(5) no . 2_666
C91 C97 3.598(5) no . 2_666
C92 C84 3.546(5) no . 2_666
C94 C71 3.596(5) no . .
C94 C95 3.494(5) no . 2_666
C94 C96 3.499(4) no . 2_666
C95 C94 3.494(5) no . 2_666
C96 C87 3.566(5) no . 2_666
C96 C94 3.499(4) no . 2_666
C97 C11 3.548(5) no . 2_665
C97 C12 3.451(5) no . 2_665
C97 C91 3.598(5) no . 2_666
C98 C67 3.496(5) no . 2_566
C98 C68 3.436(5) no . 2_566
C98 C81 3.587(6) no . 2_666
C104 C78 3.518(5) no . 2_566
N1 H4 2.7430 no . .
N2 H8 2.7221 no . .
N2 H11 2.7487 no . .
N3 H30 2.7466 no . .
N3 H48 3.1590 no . .
N4 H34 2.7193 no . .
N4 H37 2.7302 no . .
N5 H56 2.7420 no . .
N6 H60 2.7206 no . .
N6 H63 2.7553 no . .
N7 H82 2.7711 no . .
N8 H86 2.7052 no . .
N8 H89 2.7467 no . .
C1 H3 3.2474 no . .
C1 H14 2.7908 no . .
C2 H4 3.2688 no . .
C3 H1 3.2531 no . .
C4 H2 3.2600 no . .
C4 H19B 2.8075 no . .
C4 H19C 3.2386 no . .
C5 H1 3.2736 no . .
C5 H3 3.2316 no . .
C5 H19A 3.2521 no . .
C5 H19B 2.6343 no . .
C5 H19C 2.8620 no . .
C6 H8 3.2573 no . .
C6 H19A 2.6666 no . .
C6 H19B 3.2470 no . .
C6 H19C 3.0827 no . .
C6 H22 3.4393 no . .
C6 H26 3.4752 no . .
C7 H19A 2.8316 no . .
C7 H22 2.6757 no . .
C7 H26 2.6363 no . .
C8 H20C 2.6229 no . .
C8 H22 3.4426 no . .
C8 H26 3.2363 no . .
C9 H20A 3.0891 no . .
C9 H20B 3.1566 no . .
C9 H20C 2.5661 no . .
C10 H12 3.2330 no . .
C10 H14 3.2575 no . .
C10 H20A 2.7892 no . .
C10 H20B 2.7899 no . .
C10 H20C 3.2906 no . .
C11 H13 3.2528 no . .
C11 H20A 3.1356 no . .
C11 H20B 3.0611 no . .
C12 H14 3.2534 no . .
C13 H11 3.2640 no . .
C14 H1 2.7670 no . .
C14 H12 3.2493 no . .
C15 H1 3.2643 no . .
C15 H11 3.3121 no . .
C15 H13 3.2579 no . .
C16 H1 3.3057 no . .
C16 H8 3.3140 no . .
C16 H14 2.9125 no . .
C17 H1 2.9016 no . .
C17 H14 3.3765 no . .
C18 H2 3.2538 no . .
C18 H4 3.2995 no . .
C18 H14 3.3255 no . .
C19 H4 2.8051 no . .
C19 H22 3.5160 no . .
C20 H8 2.7937 no . .
C20 H11 2.8958 no . .
C21 H8 2.6136 no . .
C21 H19A 2.3752 no . .
C21 H19C 3.4190 no . .
C21 H23 3.2499 no . .
C21 H25 3.2618 no . .
C22 H8 3.3846 no . .
C22 H19A 2.4449 no . .
C22 H24 3.2375 no . .
C22 H26 3.2189 no . .
C23 H19A 3.1376 no . .
C23 H25 3.2339 no . .
C24 H22 3.2308 no . .
C24 H26 3.2315 no . .
C25 H23 3.2332 no . .
C26 H8 3.2321 no . .
C26 H19A 3.0625 no . .
C26 H22 3.2183 no . .
C26 H24 3.2387 no . .
C27 H29 3.2711 no . .
C27 H40 2.8601 no . .
C28 H30 3.2727 no . .
C29 H27 3.2785 no . .
C30 H28 3.2580 no . .
C30 H45A 3.0356 no . .
C30 H45B 2.9445 no . .
C31 H27 3.2755 no . .
C31 H29 3.2330 no . .
C31 H45A 2.7388 no . .
C31 H45B 2.7329 no . .
C31 H45C 3.2715 no . .
C32 H34 3.2517 no . .
C32 H45A 3.1263 no . .
C32 H45B 3.2217 no . .
C32 H45C 2.6644 no . .
C32 H48 3.0347 no . .
C33 H45C 2.7884 no . .
C33 H48 2.6575 no . .
C33 H52 2.6674 no . .
C34 H46C 2.7056 no . .
C34 H52 3.0054 no . .
C35 H46A 3.1597 no . .
C35 H46B 3.1446 no . .
C35 H46C 2.6188 no . .
C36 H38 3.2220 no . .
C36 H40 3.2735 no . .
C36 H46A 2.7586 no . .
C36 H46B 2.7583 no . .
C36 H46C 3.2814 no . .
C37 H39 3.2646 no . .
C37 H46A 3.0098 no . .
C37 H46B 3.0487 no . .
C38 H40 3.2696 no . .
C39 H37 3.2764 no . .
C40 H27 2.8431 no . .
C40 H38 3.2649 no . .
C41 H27 3.3137 no . .
C41 H37 3.3205 no . .
C41 H39 3.2636 no . .
C42 H27 3.3414 no . .
C42 H34 3.3152 no . .
C42 H40 2.9264 no . .
C43 H27 2.9203 no . .
C43 H40 3.4020 no . .
C44 H28 3.2587 no . .
C44 H30 3.3191 no . .
C44 H40 3.3768 no . .
C45 H30 2.7891 no . .
C45 H48 3.1301 no . .
C46 H34 2.8550 no . .
C46 H37 2.8160 no . .
C47 H34 2.6175 no . .
C47 H45C 2.3200 no . .
C47 H49 3.2689 no . .
C47 H51 3.2658 no . .
C48 H45B 3.3749 no . .
C48 H45C 2.4260 no . .
C48 H50 3.2516 no . .
C48 H52 3.2435 no . .
C49 H45C 3.1503 no . .
C49 H51 3.2483 no . .
C50 H48 3.2480 no . .
C50 H52 3.2411 no . .
C51 H45C 3.5872 no . .
C51 H49 3.2477 no . .
C52 H34 2.9233 no . .
C52 H45C 2.9768 no . .
C52 H48 3.2451 no . .
C52 H50 3.2455 no . .
C53 H55 3.2661 no . .
C53 H66 2.8443 no . .
C54 H56 3.2738 no . .
C55 H53 3.2699 no . .
C56 H54 3.2642 no . .
C56 H71A 2.9766 no . .
C56 H71B 3.0327 no . .
C57 H53 3.2727 no . .
C57 H55 3.2337 no . .
C57 H71A 2.7454 no . .
C57 H71B 2.7440 no . .
C57 H71C 3.2815 no . .
C58 H60 3.2516 no . .
C58 H71A 3.2020 no . .
C58 H71B 3.1479 no . .
C58 H71C 2.6573 no . .
C58 H74 3.4643 no . .
C58 H78 3.3962 no . .
C59 H71C 2.7848 no . .
C59 H74 2.6552 no . .
C59 H78 2.6594 no . .
C60 H72C 2.6580 no . .
C60 H74 3.2835 no . .
C60 H78 3.4134 no . .
C61 H72A 3.1355 no . .
C61 H72B 3.1467 no . .
C61 H72C 2.6005 no . .
C62 H64 3.2349 no . .
C62 H66 3.2655 no . .
C62 H72A 2.7852 no . .
C62 H72B 2.7874 no . .
C62 H72C 3.2964 no . .
C63 H65 3.2541 no . .
C63 H72A 3.0629 no . .
C63 H72B 3.0814 no . .
C64 H66 3.2650 no . .
C65 H63 3.2682 no . .
C66 H53 2.8312 no . .
C66 H64 3.2593 no . .
C67 H53 3.3157 no . .
C67 H63 3.3213 no . .
C67 H65 3.2585 no . .
C68 H53 3.3340 no . .
C68 H60 3.3243 no . .
C68 H66 2.9244 no . .
C69 H53 2.9192 no . .
C69 H66 3.3969 no . .
C70 H54 3.2708 no . .
C70 H56 3.3067 no . .
C70 H66 3.3611 no . .
C71 H56 2.7955 no . .
C71 H78 3.5452 no . .
C72 H60 2.8203 no . .
C72 H63 2.8687 no . .
C73 H60 2.6282 no . .
C73 H71C 2.2435 no . .
C73 H75 3.2587 no . .
C73 H77 3.2616 no . .
C74 H60 3.2773 no . .
C74 H71C 2.6932 no . .
C74 H76 3.2589 no . .
C74 H78 3.2298 no . .
C75 H71C 3.2699 no . .
C75 H77 3.2356 no . .
C76 H71C 3.4603 no . .
C76 H74 3.2539 no . .
C76 H78 3.2459 no . .
C77 H71C 3.1157 no . .
C77 H75 3.2345 no . .
C78 H60 3.3921 no . .
C78 H71C 2.5033 no . .
C78 H74 3.2295 no . .
C78 H76 3.2528 no . .
C79 H81 3.2611 no . .
C79 H92 2.7992 no . .
C80 H82 3.2645 no . .
C81 H79 3.2678 no . .
C82 H80 3.2510 no . .
C82 H97B 3.0188 no . .
C82 H97C 3.0107 no . .
C83 H79 3.2703 no . .
C83 H81 3.2232 no . .
C83 H97A 3.2793 no . .
C83 H97B 2.7392 no . .
C83 H97C 2.7402 no . .
C84 H86 3.2658 no . .
C84 H97A 2.6376 no . .
C84 H97B 3.1419 no . .
C84 H97C 3.1679 no . .
C84 H100 3.5168 no . .
C84 H104 3.4079 no . .
C85 H97A 2.7710 no . .
C85 H100 2.6715 no . .
C85 H104 2.6545 no . .
C86 H98C 2.6573 no . .
C86 H100 3.3368 no . .
C86 H104 3.3562 no . .
C87 H98A 3.1016 no . .
C87 H98B 3.1593 no . .
C87 H98C 2.5912 no . .
C88 H90 3.2366 no . .
C88 H92 3.2671 no . .
C88 H98A 2.7693 no . .
C88 H98B 2.7718 no . .
C88 H98C 3.2857 no . .
C89 H91 3.2458 no . .
C89 H98A 3.0861 no . .
C89 H98B 3.0492 no . .
C90 H92 3.2558 no . .
C91 H89 3.2543 no . .
C92 H79 2.7894 no . .
C92 H90 3.2548 no . .
C93 H79 3.2901 no . .
C93 H89 3.3082 no . .
C93 H91 3.2581 no . .
C94 H79 3.3211 no . .
C94 H86 3.3165 no . .
C94 H92 2.9047 no . .
C95 H79 2.9097 no . .
C95 H92 3.3732 no . .
C96 H80 3.2664 no . .
C96 H82 3.3175 no . .
C96 H92 3.3307 no . .
C97 H82 2.8240 no . .
C98 H86 2.8117 no . .
C98 H89 2.8611 no . .
C99 H86 2.6099 no . .
C99 H97A 2.2679 no . .
C99 H101 3.2593 no . .
C99 H103 3.2685 no . .
C100 H86 3.2788 no . .
C100 H97A 2.6904 no . .
C100 H102 3.2420 no . .
C100 H104 3.2197 no . .
C101 H97A 3.3179 no . .
C101 H103 3.2368 no . .
C102 H97A 3.5915 no . .
C102 H100 3.2369 no . .
C102 H104 3.2278 no . .
C103 H97A 3.2994 no . .
C103 H101 3.2341 no . .
C104 H86 3.3286 no . .
C104 H97A 2.6388 no . .
C104 H100 3.2202 no . .
C104 H102 3.2366 no . .
H1 H2 2.3103 no . .
H1 H14 1.9279 no . .
H2 H3 2.3288 no . .
H3 H4 2.3333 no . .
H4 H19B 2.3783 no . .
H4 H19C 2.9025 no . .
H8 H20A 3.3838 no . .
H8 H20B 3.4786 no . .
H8 H20C 2.1040 no . .
H8 H22 3.5239 no . .
H8 H26 3.2735 no . .
H11 H12 2.3324 no . .
H11 H20A 2.8184 no . .
H11 H20B 2.6600 no . .
H12 H13 2.3189 no . .
H13 H14 2.3168 no . .
H19A H22 2.6511 no . .
H19A H26 3.5793 no . .
H22 H23 2.3010 no . .
H23 H24 2.3403 no . .
H24 H25 2.3216 no . .
H25 H26 2.3135 no . .
H27 H28 2.3289 no . .
H27 H40 2.0072 no . .
H28 H29 2.3297 no . .
H29 H30 2.3299 no . .
H30 H45A 2.6921 no . .
H30 H45B 2.5252 no . .
H34 H46A 3.4669 no . .
H34 H46B 3.5269 no . .
H34 H46C 2.1935 no . .
H34 H52 2.7376 no . .
H37 H38 2.3311 no . .
H37 H46A 2.6116 no . .
H37 H46B 2.6810 no . .
H38 H39 2.3442 no . .
H39 H40 2.3132 no . .
H45B H48 3.1645 no . .
H45C H48 2.6438 no . .
H45C H52 3.4719 no . .
H48 H49 2.3223 no . .
H49 H50 2.3297 no . .
H50 H51 2.3393 no . .
H51 H52 2.3127 no . .
H53 H54 2.3244 no . .
H53 H66 1.9933 no . .
H54 H55 2.3369 no . .
H55 H56 2.3364 no . .
H56 H71A 2.5629 no . .
H56 H71B 2.6728 no . .
H60 H72A 3.4279 no . .
H60 H72B 3.4926 no . .
H60 H72C 2.1422 no . .
H60 H74 3.3234 no . .
H60 H78 3.5137 no . .
H63 H64 2.3356 no . .
H63 H72A 2.6987 no . .
H63 H72B 2.7065 no . .
H64 H65 2.3165 no . .
H65 H66 2.3231 no . .
H71C H74 3.1600 no . .
H71C H78 2.8833 no . .
H74 H75 2.3322 no . .
H75 H76 2.3370 no . .
H76 H77 2.3189 no . .
H77 H78 2.3344 no . .
H79 H80 2.3294 no . .
H79 H92 1.9402 no . .
H80 H81 2.3240 no . .
H81 H82 2.3177 no . .
H82 H97B 2.6488 no . .
H82 H97C 2.6344 no . .
H86 H98A 3.4193 no . .
H86 H98B 3.4858 no . .
H86 H98C 2.1386 no . .
H86 H100 3.3569 no . .
H86 H104 3.4481 no . .
H89 H90 2.3375 no . .
H89 H98A 2.7334 no . .
H89 H98B 2.6590 no . .
H90 H91 2.3138 no . .
H91 H92 2.3179 no . .
H97A H100 3.1028 no . .
H97A H104 3.0132 no . .
H100 H101 2.3124 no . .
H101 H102 2.3330 no . .
H102 H103 2.3219 no . .
H103 H104 2.3201 no . .
N1 H14 3.5714 no . 2_675
N1 H30 3.4360 no . 2_575
N2 H45B 3.1519 no . 2_575
N2 H45C 3.4549 no . 2_575
N3 H48 3.2910 no . 2_575
N3 H49 3.4829 no . 2_575
N4 H2 3.3147 no . 2_675
N5 H46B 2.9584 no . .
N5 H46C 3.4806 no . .
N5 H78 3.0170 no . 2_566
N6 H45A 3.0348 no . .
N6 H45C 3.5504 no . .
N6 H80 3.5866 no . 1_455
N6 H86 3.2159 no . 2_566
N6 H98C 3.1250 no . 2_566
N7 H55 3.4080 no . .
N7 H56 3.2365 no . .
N8 H71A 3.0652 no . .
N8 H71B 3.1907 no . .
N8 H71C 3.3987 no . .
C1 H26 3.5152 no . 2_675
C1 H63 2.9020 no . 2_575
C3 H20A 3.0749 no . 2_675
C3 H38 3.0979 no . 1_565
C3 H39 3.2812 no . 1_565
C3 H64 3.5873 no . 2_575
C4 H20A 3.5856 no . 2_675
C4 H38 3.4129 no . 1_565
C4 H55 3.5771 no . 1_565
C4 H64 3.3814 no . 2_575
C4 H97C 3.1977 no . 1_565
C5 H64 3.3002 no . 2_575
C6 H14 3.4489 no . 2_675
C6 H30 3.0901 no . 2_575
C7 H1 3.5829 no . 2_675
C7 H14 3.5814 no . 2_675
C7 H30 3.1676 no . 2_575
C7 H45B 3.4557 no . 2_575
C8 H45B 2.9134 no . 2_575
C9 H45A 3.3391 no . 2_575
C9 H45B 2.7786 no . 2_575
C10 H72B 3.3936 no . 2_575
C11 H90 3.3984 no . 1_554
C11 H97B 2.9631 no . 2_665
C11 H97C 3.4277 no . 2_665
C12 H19C 3.0501 no . 2_675
C12 H72B 3.5569 no . 2_575
C12 H97A 3.2580 no . 2_665
C12 H97B 3.0347 no . 2_665
C12 H97C 3.5064 no . 2_665
C12 H101 3.1501 no . 1_564
C13 H19C 2.7028 no . 2_675
C13 H72A 3.4394 no . 2_575
C13 H72B 3.2144 no . 2_575
C13 H101 3.0901 no . 1_564
C14 H19C 3.0858 no . 2_675
C14 H26 3.2540 no . 2_675
C14 H72A 3.2607 no . 2_575
C14 H72B 2.9195 no . 2_575
C15 H45A 3.5156 no . 2_575
C15 H72B 2.9898 no . 2_575
C16 H45A 3.1774 no . 2_575
C16 H45B 3.3024 no . 2_575
C17 H45A 3.4987 no . 2_575
C17 H63 3.3171 no . 2_575
C18 H63 2.9885 no . 2_575
C18 H64 3.4470 no . 2_575
C19 H55 3.3914 no . 1_565
C19 H97C 3.5700 no . 1_565
C19 H103 3.3121 no . 1_565
C20 H49 3.3252 no . 2_575
C21 H34 3.5309 no . .
C22 H30 3.3607 no . 2_575
C22 H34 3.4426 no . .
C23 H34 3.3707 no . .
C23 H76 3.5331 no . 2_576
C23 H103 3.2427 no . 1_565
C24 H34 3.3523 no . .
C24 H46C 3.5284 no . .
C24 H74 3.3627 no . .
C24 H102 3.3079 no . 1_565
C24 H103 3.3105 no . 1_565
C25 H34 3.3916 no . .
C25 H46A 3.3818 no . .
C25 H46C 2.8999 no . .
C25 H91 3.3479 no . .
C25 H102 3.3210 no . 1_565
C26 H13 3.5185 no . 2_675
C26 H14 3.2130 no . 2_675
C26 H34 3.4679 no . .
C26 H46A 3.2753 no . .
C26 H46C 3.2035 no . .
C27 H49 3.0232 no . 2_575
C27 H65 3.5150 no . 2_565
C27 H66 3.3902 no . 2_565
C28 H49 3.0875 no . 2_575
C28 H53 3.1438 no . 2_565
C28 H66 3.1947 no . 2_565
C28 H76 3.2335 no . 1_554
C28 H77 3.5353 no . 1_554
C29 H22 3.1680 no . 2_575
C29 H49 3.0370 no . 2_575
C29 H53 3.5157 no . 2_565
C29 H54 3.1729 no . 2_565
C29 H65 3.5669 no . .
C29 H76 3.0998 no . 1_554
C29 H77 3.4543 no . 1_554
C30 H22 2.9514 no . 2_575
C30 H48 3.5840 no . 2_575
C30 H49 2.8931 no . 2_575
C31 H48 3.3990 no . 2_575
C31 H49 2.7580 no . 2_575
C32 H20C 3.4076 no . .
C33 H8 3.4647 no . .
C34 H8 3.1087 no . .
C35 H8 3.1316 no . .
C35 H20C 3.2360 no . .
C36 H2 2.9563 no . 2_675
C37 H2 2.8096 no . 2_675
C37 H3 3.4340 no . 2_675
C37 H55 3.4110 no . .
C38 H2 3.4092 no . 2_675
C38 H3 3.1937 no . 1_545
C38 H3 3.0710 no . 2_675
C38 H38 3.4289 no . 2_665
C38 H39 3.4003 no . 2_665
C38 H55 3.4371 no . .
C39 H3 3.4867 no . 1_545
C39 H3 3.0553 no . 2_675
C39 H38 3.2135 no . 2_665
C39 H54 3.3606 no . .
C39 H64 3.4261 no . 2_565
C39 H81 3.1539 no . 2_665
C40 H3 3.4079 no . 2_675
C40 H20A 3.2856 no . .
C40 H54 3.4387 no . .
C40 H65 3.2081 no . 2_565
C40 H81 3.4002 no . 2_665
C41 H20A 3.3218 no . .
C41 H20C 3.1118 no . .
C41 H53 3.4957 no . .
C42 H8 3.5153 no . .
C42 H20A 3.5414 no . .
C42 H20C 2.6941 no . .
C42 H53 3.5999 no . .
C43 H20B 3.4790 no . .
C43 H20C 2.8272 no . .
C44 H20B 3.4408 no . .
C44 H20C 3.4612 no . .
C44 H49 2.8500 no . 2_575
C44 H66 3.5685 no . .
C45 H48 3.4808 no . 2_575
C45 H72B 3.1466 no . .
C46 H25 3.3932 no . .
C46 H26 3.4979 no . .
C46 H71A 3.0765 no . .
C47 H22 3.5218 no . .
C48 H20B 3.5209 no . 2_575
C48 H22 3.0448 no . .
C49 H20B 2.7442 no . 2_575
C49 H22 3.1100 no . .
C49 H76 3.5988 no . 2_576
C50 H11 3.4139 no . 2_575
C50 H20B 3.2185 no . 2_575
C50 H23 3.2628 no . .
C50 H75 3.4394 no . 2_576
C50 H76 3.1455 no . 2_576
C50 H89 3.5254 no . 2_576
C50 H90 2.9441 no . 2_576
C51 H23 3.1034 no . .
C51 H75 3.4142 no . 2_576
C51 H90 3.2046 no . 2_576
C52 H23 3.3565 no . .
C52 H60 3.3555 no . .
C52 H74 3.3117 no . .
C53 H28 3.1565 no . 2_565
C53 H29 3.4120 no . 2_565
C53 H65 3.2260 no . 2_565
C53 H77 2.9969 no . 2_566
C54 H19B 3.4284 no . 1_545
C54 H29 3.0220 no . 2_565
C54 H64 3.5831 no . 2_565
C54 H65 3.2483 no . 2_565
C54 H77 3.0748 no . 2_566
C55 H19B 3.0746 no . 1_545
C55 H37 3.5130 no . .
C55 H77 3.1806 no . 2_566
C55 H104 3.0900 no . .
C56 H37 3.5551 no . .
C56 H46B 2.9858 no . .
C56 H77 3.2044 no . 2_566
C56 H78 3.0404 no . 2_566
C56 H104 2.8648 no . .
C57 H46B 2.9745 no . .
C57 H77 3.0897 no . 2_566
C57 H78 2.9107 no . 2_566
C59 H52 3.1321 no . .
C60 H52 2.6347 no . .
C60 H86 3.0368 no . 2_566
C60 H98C 3.4719 no . 2_566
C61 H52 3.1660 no . .
C61 H86 3.0680 no . 2_566
C61 H98C 2.8232 no . 2_566
C62 H45A 2.7991 no . .
C62 H80 3.2666 no . 1_455
C62 H98C 3.1580 no . 2_566
C63 H45A 2.7139 no . .
C63 H80 2.8496 no . 1_455
C63 H81 3.4972 no . 1_455
C64 H30 3.4719 no . .
C64 H39 3.4802 no . 2_565
C64 H45A 3.5348 no . .
C64 H54 3.2461 no . 2_565
C64 H80 3.4788 no . 1_455
C64 H81 3.1911 no . 1_455
C65 H27 3.3034 no . 2_565
C65 H40 3.2806 no . 2_565
C65 H53 3.5090 no . 2_565
C65 H54 3.2475 no . 2_565
C65 H81 3.4989 no . 1_455
C66 H27 3.4436 no . 2_565
C66 H28 3.4080 no . 2_565
C66 H98B 3.4803 no . 2_566
C67 H98B 3.3452 no . 2_566
C67 H98C 2.9282 no . 2_566
C68 H98A 3.4339 no . 2_566
C68 H98C 2.7262 no . 2_566
C69 H98A 3.4766 no . 2_566
C69 H98C 3.3245 no . 2_566
C70 H77 3.0106 no . 2_566
C71 H46B 3.0086 no . .
C71 H78 3.1312 no . 2_566
C71 H98A 3.5176 no . .
C72 H45A 3.2037 no . .
C72 H45C 3.5862 no . .
C72 H86 3.4186 no . 2_566
C73 H52 3.5660 no . .
C73 H104 3.5971 no . 2_566
C74 H24 3.5753 no . .
C74 H52 3.2684 no . .
C75 H23 2.9922 no . 2_576
C75 H24 3.4897 no . .
C76 H23 3.0583 no . 2_576
C76 H28 3.5363 no . 1_556
C76 H29 3.3323 no . 1_556
C76 H50 3.4349 no . 2_576
C76 H89 3.3832 no . .
C76 H98A 3.5377 no . .
C77 H28 3.5210 no . 1_556
C77 H29 3.3479 no . 1_556
C77 H98A 3.2631 no . .
C77 H103 3.5168 no . 2_566
C77 H104 3.2552 no . 2_566
C78 H71B 3.3578 no . 2_566
C78 H104 2.8851 no . 2_566
C79 H37 3.0859 no . .
C79 H46A 3.1575 no . .
C80 H2 3.5965 no . 2_675
C80 H37 3.1394 no . .
C80 H63 3.5944 no . 1_655
C80 H98B 3.2778 no . 2_666
C81 H37 3.1160 no . .
C81 H38 3.4773 no . .
C81 H39 3.0823 no . 2_665
C81 H98B 2.8797 no . 2_666
C82 H37 3.0267 no . .
C82 H38 3.1792 no . .
C82 H98B 3.3607 no . 2_666
C83 H37 2.9221 no . .
C84 H56 2.7582 no . .
C84 H92 3.5438 no . 2_666
C85 H56 2.8955 no . .
C85 H92 3.5072 no . 2_666
C86 H56 3.3431 no . .
C86 H71A 3.4112 no . .
C86 H71B 3.0628 no . .
C86 H79 3.3929 no . 2_666
C87 H71A 2.7971 no . .
C87 H71B 2.9830 no . .
C87 H79 3.5430 no . 2_666
C88 H71A 3.1781 no . .
C88 H71C 3.5666 no . .
C89 H50 3.0711 no . 2_576
C89 H97B 3.2646 no . 2_666
C90 H11 3.2942 no . 1_556
C90 H12 3.5885 no . 1_556
C90 H50 2.9252 no . 2_576
C90 H75 3.5952 no . .
C90 H97B 2.8066 no . 2_666
C91 H25 2.8029 no . .
C91 H97B 2.9684 no . 2_666
C91 H100 3.1335 no . 2_666
C92 H25 3.0346 no . .
C92 H97B 3.5479 no . 2_666
C92 H100 3.0860 no . 2_666
C93 H71A 3.0271 no . .
C94 H46B 3.4625 no . .
C94 H56 3.5786 no . .
C94 H71A 2.7730 no . .
C95 H46B 3.3604 no . .
C95 H56 3.1416 no . .
C95 H71A 3.3679 no . .
C96 H37 2.9744 no . .
C96 H46A 3.5725 no . .
C96 H46B 3.4321 no . .
C97 H4 3.2724 no . 1_545
C97 H11 3.2847 no . 2_665
C97 H12 3.0859 no . 2_665
C97 H55 3.3011 no . .
C98 H71B 3.4636 no . .
C99 H56 3.5262 no . .
C99 H60 3.4468 no . 2_566
C99 H72C 3.5738 no . 2_566
C100 H72A 3.3561 no . 2_566
C100 H72C 3.1001 no . 2_566
C100 H91 3.2636 no . 2_666
C100 H92 3.4281 no . 2_666
C101 H12 3.5033 no . 1_546
C101 H12 3.5550 no . 2_665
C101 H13 3.3673 no . 1_546
C101 H72C 3.1482 no . 2_566
C101 H101 3.2906 no . 2_656
C102 H13 3.5605 no . 2_665
C103 H19A 3.3534 no . 1_545
C103 H19C 3.3063 no . 1_545
C103 H60 3.2970 no . 2_566
C104 H55 3.5641 no . .
C104 H56 3.2913 no . .
C104 H60 3.1809 no . 2_566
C104 H78 3.3963 no . 2_566
H1 C7 3.5829 no . 2_675
H1 H26 2.7367 no . 2_675
H1 H63 2.9000 no . 2_575
H1 H80 3.4714 no . 2_675
H2 N4 3.3147 no . 2_675
H2 C36 2.9563 no . 2_675
H2 C37 2.8096 no . 2_675
H2 C38 3.4092 no . 2_675
H2 C80 3.5965 no . 2_675
H2 H37 2.8740 no . 2_675
H2 H46A 3.0018 no . 2_675
H2 H80 3.3979 no . 2_675
H3 C37 3.4340 no . 2_675
H3 C38 3.1937 no . 1_565
H3 C38 3.0710 no . 2_675
H3 C39 3.4867 no . 1_565
H3 C39 3.0553 no . 2_675
H3 C40 3.4079 no . 2_675
H3 H20A 2.8565 no . 2_675
H3 H38 2.4310 no . 1_565
H3 H38 3.3787 no . 2_675
H3 H39 3.0291 no . 1_565
H3 H39 3.3534 no . 2_675
H3 H82 3.5383 no . 1_565
H4 C97 3.2724 no . 1_565
H4 H38 3.0699 no . 1_565
H4 H55 2.7960 no . 1_565
H4 H97C 2.3050 no . 1_565
H8 C33 3.4647 no . .
H8 C34 3.1087 no . .
H8 C35 3.1316 no . .
H8 C42 3.5153 no . .
H8 H34 3.3925 no . .
H8 H45B 3.1919 no . 2_575
H11 C50 3.4139 no . 2_575
H11 C90 3.2942 no . 1_554
H11 C97 3.2847 no . 2_665
H11 H50 3.1256 no . 2_575
H11 H90 2.7099 no . 1_554
H11 H97B 2.5250 no . 2_665
H11 H97C 3.2757 no . 2_665
H12 C90 3.5885 no . 1_554
H12 C97 3.0859 no . 2_665
H12 C101 3.5033 no . 1_564
H12 C101 3.5550 no . 2_665
H12 H19C 3.3692 no . 2_675
H12 H90 3.1444 no . 1_554
H12 H91 3.1667 no . 1_554
H12 H97A 2.7691 no . 2_665
H12 H97B 2.6430 no . 2_665
H12 H97C 3.3991 no . 2_665
H12 H101 2.7052 no . 1_564
H13 C26 3.5185 no . 2_675
H13 C101 3.3673 no . 1_564
H13 C102 3.5605 no . 2_665
H13 H19C 2.8145 no . 2_675
H13 H26 3.2159 no . 2_675
H13 H72A 3.4996 no . 2_575
H13 H100 3.3331 no . 1_564
H13 H101 2.5989 no . 1_564
H13 H102 3.3454 no . 2_665
H14 N1 3.5714 no . 2_675
H14 C6 3.4489 no . 2_675
H14 C7 3.5814 no . 2_675
H14 C26 3.2130 no . 2_675
H14 H19C 3.4101 no . 2_675
H14 H26 2.4902 no . 2_675
H14 H63 3.5507 no . 2_575
H14 H72A 3.2058 no . 2_575
H14 H72B 3.2450 no . 2_575
H19A C103 3.3534 no . 1_565
H19A H29 3.3435 no . 2_575
H19A H30 3.5368 no . 2_575
H19A H103 2.8253 no . 1_565
H19B C54 3.4284 no . 1_565
H19B C55 3.0746 no . 1_565
H19B H29 3.3441 no . 2_575
H19B H54 3.1203 no . 1_565
H19B H55 2.4297 no . 1_565
H19B H97A 3.5277 no . 1_565
H19B H97C 3.0997 no . 1_565
H19B H103 3.3548 no . 1_565
H19B H104 3.4474 no . 1_565
H19C C12 3.0501 no . 2_675
H19C C13 2.7028 no . 2_675
H19C C14 3.0858 no . 2_675
H19C C103 3.3063 no . 1_565
H19C H12 3.3692 no . 2_675
H19C H13 2.8145 no . 2_675
H19C H14 3.4101 no . 2_675
H19C H97A 3.2137 no . 1_565
H19C H97C 3.1688 no . 1_565
H19C H103 3.2256 no . 1_565
H20A C3 3.0749 no . 2_675
H20A C4 3.5856 no . 2_675
H20A C40 3.2856 no . .
H20A C41 3.3218 no . .
H20A C42 3.5414 no . .
H20A H3 2.8565 no . 2_675
H20A H40 3.2373 no . .
H20A H82 3.4762 no . 2_665
H20B C43 3.4790 no . .
H20B C44 3.4408 no . .
H20B C48 3.5209 no . 2_575
H20B C49 2.7442 no . 2_575
H20B C50 3.2185 no . 2_575
H20B H49 2.3970 no . 2_575
H20B H50 3.2443 no . 2_575
H20C C32 3.4076 no . .
H20C C35 3.2360 no . .
H20C C41 3.1118 no . .
H20C C42 2.6941 no . .
H20C C43 2.8272 no . .
H20C C44 3.4612 no . .
H20C H49 3.5266 no . 2_575
H22 C29 3.1680 no . 2_575
H22 C30 2.9514 no . 2_575
H22 C47 3.5218 no . .
H22 C48 3.0448 no . .
H22 C49 3.1100 no . .
H22 H29 2.9518 no . 2_575
H22 H30 2.5614 no . 2_575
H22 H48 3.2258 no . .
H22 H49 3.3220 no . .
H22 H76 3.3749 no . 2_576
H23 C50 3.2628 no . .
H23 C51 3.1034 no . .
H23 C52 3.3565 no . .
H23 C75 2.9922 no . 2_576
H23 C76 3.0583 no . 2_576
H23 H51 3.3653 no . .
H23 H75 2.7031 no . 2_576
H23 H76 2.8193 no . 2_576
H23 H103 3.3664 no . 1_565
H24 C74 3.5753 no . .
H24 C75 3.4897 no . .
H24 H51 3.4723 no . 2_576
H24 H74 2.9868 no . .
H24 H75 2.8149 no . .
H24 H102 3.2206 no . 1_565
H24 H103 3.4694 no . 1_565
H25 C46 3.3932 no . .
H25 C91 2.8029 no . .
H25 C92 3.0346 no . .
H25 H46A 3.1082 no . .
H25 H46C 2.7971 no . .
H25 H91 2.5198 no . .
H25 H92 2.9400 no . .
H25 H102 3.2492 no . 1_565
H26 C1 3.5152 no . 2_675
H26 C14 3.2540 no . 2_675
H26 C46 3.4979 no . .
H26 H1 2.7367 no . 2_675
H26 H13 3.2159 no . 2_675
H26 H14 2.4902 no . 2_675
H26 H46A 2.8978 no . .
H26 H46C 3.2978 no . .
H27 C65 3.3034 no . 2_565
H27 C66 3.4436 no . 2_565
H27 H65 2.8617 no . 2_565
H27 H66 3.1419 no . 2_565
H28 C53 3.1565 no . 2_565
H28 C66 3.4080 no . 2_565
H28 C76 3.5363 no . 1_554
H28 C77 3.5210 no . 1_554
H28 H53 2.7540 no . 2_565
H28 H66 2.7859 no . 2_565
H28 H76 2.9749 no . 1_554
H28 H77 2.9344 no . 1_554
H28 H89 3.5411 no . 1_554
H28 H98A 3.1126 no . 1_554
H28 H98B 3.2495 no . 1_554
H29 C53 3.4120 no . 2_565
H29 C54 3.0220 no . 2_565
H29 C76 3.3323 no . 1_554
H29 C77 3.3479 no . 1_554
H29 H19A 3.3435 no . 2_575
H29 H19B 3.3441 no . 2_575
H29 H22 2.9518 no . 2_575
H29 H53 3.4115 no . 2_565
H29 H54 2.7114 no . 2_565
H29 H76 2.7420 no . 1_554
H29 H77 2.7727 no . 1_554
H30 N1 3.4360 no . 2_575
H30 C6 3.0901 no . 2_575
H30 C7 3.1676 no . 2_575
H30 C22 3.3607 no . 2_575
H30 C64 3.4719 no . .
H30 H19A 3.5368 no . 2_575
H30 H22 2.5614 no . 2_575
H30 H48 3.5717 no . 2_575
H30 H49 3.4269 no . 2_575
H30 H64 3.4759 no . .
H34 C21 3.5309 no . .
H34 C22 3.4426 no . .
H34 C23 3.3707 no . .
H34 C24 3.3523 no . .
H34 C25 3.3916 no . .
H34 C26 3.4679 no . .
H34 H8 3.3925 no . .
H34 H74 2.9788 no . .
H37 C55 3.5130 no . .
H37 C56 3.5551 no . .
H37 C79 3.0859 no . .
H37 C80 3.1394 no . .
H37 C81 3.1160 no . .
H37 C82 3.0267 no . .
H37 C83 2.9221 no . .
H37 C96 2.9744 no . .
H37 H2 2.8740 no . 2_675
H37 H55 3.4887 no . .
H37 H56 3.5595 no . .
H37 H82 3.5548 no . .
H38 C3 3.0979 no . 1_545
H38 C4 3.4129 no . 1_545
H38 C38 3.4289 no . 2_665
H38 C39 3.2135 no . 2_665
H38 C81 3.4773 no . .
H38 C82 3.1792 no . .
H38 H3 2.4310 no . 1_545
H38 H3 3.3787 no . 2_675
H38 H4 3.0699 no . 1_545
H38 H38 3.2179 no . 2_665
H38 H39 2.8205 no . 2_665
H38 H55 3.5231 no . .
H38 H81 3.5675 no . .
H38 H82 3.0683 no . .
H39 C3 3.2812 no . 1_545
H39 C38 3.4003 no . 2_665
H39 C64 3.4802 no . 2_565
H39 C81 3.0823 no . 2_665
H39 H3 3.0291 no . 1_545
H39 H3 3.3534 no . 2_675
H39 H38 2.8205 no . 2_665
H39 H64 2.9594 no . 2_565
H39 H81 2.4070 no . 2_665
H39 H82 3.4923 no . 2_665
H40 C65 3.2806 no . 2_565
H40 H20A 3.2373 no . .
H40 H65 2.7648 no . 2_565
H40 H81 2.9183 no . 2_665
H45A N6 3.0348 no . .
H45A C9 3.3391 no . 2_575
H45A C15 3.5156 no . 2_575
H45A C16 3.1774 no . 2_575
H45A C17 3.4987 no . 2_575
H45A C62 2.7991 no . .
H45A C63 2.7139 no . .
H45A C64 3.5348 no . .
H45A C72 3.2037 no . .
H45A H63 2.6631 no . .
H45A H72B 2.5278 no . .
H45B N2 3.1519 no . 2_575
H45B C7 3.4557 no . 2_575
H45B C8 2.9134 no . 2_575
H45B C9 2.7786 no . 2_575
H45B C16 3.3024 no . 2_575
H45B H8 3.1919 no . 2_575
H45B H48 2.8442 no . 2_575
H45C N2 3.4549 no . 2_575
H45C N6 3.5504 no . .
H45C C72 3.5862 no . .
H45C H72B 2.8895 no . .
H46A C25 3.3818 no . .
H46A C26 3.2753 no . .
H46A C79 3.1575 no . .
H46A C96 3.5725 no . .
H46A H2 3.0018 no . 2_675
H46A H25 3.1082 no . .
H46A H26 2.8978 no . .
H46A H79 2.9669 no . .
H46A H92 3.3143 no . .
H46B N5 2.9584 no . .
H46B C56 2.9858 no . .
H46B C57 2.9745 no . .
H46B C71 3.0086 no . .
H46B C94 3.4625 no . .
H46B C95 3.3604 no . .
H46B C96 3.4321 no . .
H46B H56 2.8666 no . .
H46B H71A 2.2887 no . .
H46B H71C 3.5705 no . .
H46C N5 3.4806 no . .
H46C C24 3.5284 no . .
H46C C25 2.8999 no . .
H46C C26 3.2035 no . .
H46C H25 2.7971 no . .
H46C H26 3.2978 no . .
H46C H71A 3.0437 no . .
H46C H74 3.4580 no . .
H48 N3 3.2910 no . 2_575
H48 C30 3.5840 no . 2_575
H48 C31 3.3990 no . 2_575
H48 C45 3.4808 no . 2_575
H48 H22 3.2258 no . .
H48 H30 3.5717 no . 2_575
H48 H45B 2.8442 no . 2_575
H48 H48 3.1961 no . 2_575
H49 N3 3.4829 no . 2_575
H49 C20 3.3252 no . 2_575
H49 C27 3.0232 no . 2_575
H49 C28 3.0875 no . 2_575
H49 C29 3.0370 no . 2_575
H49 C30 2.8931 no . 2_575
H49 C31 2.7580 no . 2_575
H49 C44 2.8500 no . 2_575
H49 H20B 2.3970 no . 2_575
H49 H20C 3.5266 no . 2_575
H49 H22 3.3220 no . .
H49 H30 3.4269 no . 2_575
H49 H76 3.5644 no . 2_576
H50 C76 3.4349 no . 2_576
H50 C89 3.0711 no . 2_576
H50 C90 2.9252 no . 2_576
H50 H11 3.1256 no . 2_575
H50 H20B 3.2443 no . 2_575
H50 H75 3.1028 no . 2_576
H50 H76 2.7519 no . 2_576
H50 H89 2.5790 no . 2_576
H50 H90 2.2588 no . 2_576
H51 H23 3.3653 no . .
H51 H24 3.4723 no . 2_576
H51 H75 3.0585 no . 2_576
H51 H90 2.7910 no . 2_576
H52 C59 3.1321 no . .
H52 C60 2.6347 no . .
H52 C61 3.1660 no . .
H52 C73 3.5660 no . .
H52 C74 3.2684 no . .
H52 H60 2.5392 no . .
H52 H72C 3.3356 no . .
H52 H74 2.6110 no . .
H53 C28 3.1438 no . 2_565
H53 C29 3.5157 no . 2_565
H53 C41 3.4957 no . .
H53 C42 3.5999 no . .
H53 C65 3.5090 no . 2_565
H53 H28 2.7540 no . 2_565
H53 H29 3.4115 no . 2_565
H53 H65 2.6159 no . 2_565
H53 H77 3.4863 no . 2_566
H54 C29 3.1729 no . 2_565
H54 C39 3.3606 no . .
H54 C40 3.4387 no . .
H54 C64 3.2461 no . 2_565
H54 C65 3.2475 no . 2_565
H54 H19B 3.1203 no . 1_545
H54 H29 2.7114 no . 2_565
H54 H64 2.6551 no . 2_565
H54 H65 2.6603 no . 2_565
H54 H77 3.5914 no . 2_566
H55 N7 3.4080 no . .
H55 C4 3.5771 no . 1_545
H55 C19 3.3914 no . 1_545
H55 C37 3.4110 no . .
H55 C38 3.4371 no . .
H55 C97 3.3011 no . .
H55 C104 3.5641 no . .
H55 H4 2.7960 no . 1_545
H55 H19B 2.4297 no . 1_545
H55 H37 3.4887 no . .
H55 H38 3.5231 no . .
H55 H97A 3.3850 no . .
H55 H97C 2.7074 no . .
H55 H104 2.9385 no . .
H56 N7 3.2365 no . .
H56 C84 2.7582 no . .
H56 C85 2.8955 no . .
H56 C86 3.3431 no . .
H56 C94 3.5786 no . .
H56 C95 3.1416 no . .
H56 C99 3.5262 no . .
H56 C104 3.2913 no . .
H56 H37 3.5595 no . .
H56 H46B 2.8666 no . .
H56 H78 3.0829 no . 2_566
H56 H104 2.5396 no . .
H60 C52 3.3555 no . .
H60 C99 3.4468 no . 2_566
H60 C103 3.2970 no . 2_566
H60 C104 3.1809 no . 2_566
H60 H52 2.5392 no . .
H60 H86 3.0266 no . 2_566
H60 H104 3.4557 no . 2_566
H63 C1 2.9020 no . 2_575
H63 C17 3.3171 no . 2_575
H63 C18 2.9885 no . 2_575
H63 C80 3.5944 no . 1_455
H63 H1 2.9000 no . 2_575
H63 H14 3.5507 no . 2_575
H63 H45A 2.6631 no . .
H63 H80 2.6935 no . 1_455
H64 C3 3.5873 no . 2_575
H64 C4 3.3814 no . 2_575
H64 C5 3.3002 no . 2_575
H64 C18 3.4470 no . 2_575
H64 C39 3.4261 no . 2_565
H64 C54 3.5831 no . 2_565
H64 H30 3.4759 no . .
H64 H39 2.9594 no . 2_565
H64 H54 2.6551 no . 2_565
H64 H81 3.2980 no . 1_455
H65 C27 3.5150 no . 2_565
H65 C29 3.5669 no . .
H65 C40 3.2081 no . 2_565
H65 C53 3.2260 no . 2_565
H65 C54 3.2483 no . 2_565
H65 H27 2.8617 no . 2_565
H65 H40 2.7648 no . 2_565
H65 H53 2.6159 no . 2_565
H65 H54 2.6603 no . 2_565
H65 H66 3.2744 no . 2_565
H66 C27 3.3902 no . 2_565
H66 C28 3.1947 no . 2_565
H66 C44 3.5685 no . .
H66 H27 3.1419 no . 2_565
H66 H28 2.7859 no . 2_565
H66 H65 3.2744 no . 2_565
H71A N8 3.0652 no . .
H71A C46 3.0765 no . .
H71A C86 3.4112 no . .
H71A C87 2.7971 no . .
H71A C88 3.1781 no . .
H71A C93 3.0271 no . .
H71A C94 2.7730 no . .
H71A C95 3.3679 no . .
H71A H46B 2.2887 no . .
H71A H46C 3.0437 no . .
H71B N8 3.1907 no . .
H71B C78 3.3578 no . 2_566
H71B C86 3.0628 no . .
H71B C87 2.9830 no . .
H71B C98 3.4636 no . .
H71B H78 2.4287 no . 2_566
H71B H86 3.1907 no . .
H71B H98A 3.1972 no . .
H71B H98C 3.4087 no . .
H71C N8 3.3987 no . .
H71C C88 3.5666 no . .
H71C H46B 3.5705 no . .
H71C H98A 3.1110 no . .
H72A C13 3.4394 no . 2_575
H72A C14 3.2607 no . 2_575
H72A C100 3.3561 no . 2_566
H72A H13 3.4996 no . 2_575
H72A H14 3.2058 no . 2_575
H72A H80 2.8519 no . 1_455
H72A H86 3.1807 no . 2_566
H72A H100 3.0731 no . 2_566
H72B C10 3.3936 no . 2_575
H72B C12 3.5569 no . 2_575
H72B C13 3.2144 no . 2_575
H72B C14 2.9195 no . 2_575
H72B C15 2.9898 no . 2_575
H72B C45 3.1466 no . .
H72B H14 3.2450 no . 2_575
H72B H45A 2.5278 no . .
H72B H45C 2.8895 no . .
H72C C99 3.5738 no . 2_566
H72C C100 3.1001 no . 2_566
H72C C101 3.1482 no . 2_566
H72C H52 3.3356 no . .
H72C H86 3.2898 no . 2_566
H72C H100 3.2798 no . 2_566
H72C H101 3.3876 no . 2_566
H74 C24 3.3627 no . .
H74 C52 3.3117 no . .
H74 H24 2.9868 no . .
H74 H34 2.9788 no . .
H74 H46C 3.4580 no . .
H74 H52 2.6110 no . .
H75 C50 3.4394 no . 2_576
H75 C51 3.4142 no . 2_576
H75 C90 3.5952 no . .
H75 H23 2.7031 no . 2_576
H75 H24 2.8149 no . .
H75 H50 3.1028 no . 2_576
H75 H51 3.0585 no . 2_576
H75 H90 3.4449 no . .
H76 C23 3.5331 no . 2_576
H76 C28 3.2335 no . 1_556
H76 C29 3.0998 no . 1_556
H76 C49 3.5988 no . 2_576
H76 C50 3.1455 no . 2_576
H76 H22 3.3749 no . 2_576
H76 H23 2.8193 no . 2_576
H76 H28 2.9749 no . 1_556
H76 H29 2.7420 no . 1_556
H76 H49 3.5644 no . 2_576
H76 H50 2.7519 no . 2_576
H76 H89 3.1044 no . .
H77 C28 3.5353 no . 1_556
H77 C29 3.4543 no . 1_556
H77 C53 2.9969 no . 2_566
H77 C54 3.0748 no . 2_566
H77 C55 3.1806 no . 2_566
H77 C56 3.2044 no . 2_566
H77 C57 3.0897 no . 2_566
H77 C70 3.0106 no . 2_566
H77 H28 2.9344 no . 1_556
H77 H29 2.7727 no . 1_556
H77 H53 3.4863 no . 2_566
H77 H54 3.5914 no . 2_566
H77 H98A 3.1944 no . .
H77 H104 3.3172 no . 2_566
H78 N5 3.0170 no . 2_566
H78 C56 3.0404 no . 2_566
H78 C57 2.9107 no . 2_566
H78 C71 3.1312 no . 2_566
H78 C104 3.3963 no . 2_566
H78 H56 3.0829 no . 2_566
H78 H71B 2.4287 no . 2_566
H78 H104 2.6660 no . 2_566
H79 C86 3.3929 no . 2_666
H79 C87 3.5430 no . 2_666
H79 H46A 2.9669 no . .
H79 H100 3.3023 no . 2_666
H80 N6 3.5866 no . 1_655
H80 C62 3.2666 no . 1_655
H80 C63 2.8496 no . 1_655
H80 C64 3.4788 no . 1_655
H80 H1 3.4714 no . 2_675
H80 H2 3.3979 no . 2_675
H80 H63 2.6935 no . 1_655
H80 H72A 2.8519 no . 1_655
H80 H98B 3.4919 no . 2_666
H80 H98C 3.5536 no . 2_666
H81 C39 3.1539 no . 2_665
H81 C40 3.4002 no . 2_665
H81 C63 3.4972 no . 1_655
H81 C64 3.1911 no . 1_655
H81 C65 3.4989 no . 1_655
H81 H38 3.5675 no . .
H81 H39 2.4070 no . 2_665
H81 H40 2.9183 no . 2_665
H81 H64 3.2980 no . 1_655
H81 H98B 2.8314 no . 2_666
H82 H3 3.5383 no . 1_545
H82 H20A 3.4762 no . 2_665
H82 H37 3.5548 no . .
H82 H38 3.0683 no . .
H82 H39 3.4923 no . 2_665
H86 N6 3.2159 no . 2_566
H86 C60 3.0368 no . 2_566
H86 C61 3.0680 no . 2_566
H86 C72 3.4186 no . 2_566
H86 H60 3.0266 no . 2_566
H86 H71B 3.1907 no . .
H86 H72A 3.1807 no . 2_566
H86 H72C 3.2898 no . 2_566
H89 C50 3.5254 no . 2_576
H89 C76 3.3832 no . .
H89 H28 3.5411 no . 1_556
H89 H50 2.5790 no . 2_576
H89 H76 3.1044 no . .
H90 C11 3.3984 no . 1_556
H90 C50 2.9441 no . 2_576
H90 C51 3.2046 no . 2_576
H90 H11 2.7099 no . 1_556
H90 H12 3.1444 no . 1_556
H90 H50 2.2588 no . 2_576
H90 H51 2.7910 no . 2_576
H90 H75 3.4449 no . .
H90 H97B 2.9732 no . 2_666
H91 C25 3.3479 no . .
H91 C100 3.2636 no . 2_666
H91 H12 3.1667 no . 1_556
H91 H25 2.5198 no . .
H91 H97A 3.5862 no . 2_666
H91 H97B 3.2232 no . 2_666
H91 H100 2.6706 no . 2_666
H91 H102 2.9676 no . 1_565
H92 C84 3.5438 no . 2_666
H92 C85 3.5072 no . 2_666
H92 C100 3.4281 no . 2_666
H92 H25 2.9400 no . .
H92 H46A 3.3143 no . .
H92 H100 2.5849 no . 2_666
H97A C12 3.2580 no . 2_665
H97A H12 2.7691 no . 2_665
H97A H19B 3.5277 no . 1_545
H97A H19C 3.2137 no . 1_545
H97A H55 3.3850 no . .
H97A H91 3.5862 no . 2_666
H97B C11 2.9631 no . 2_665
H97B C12 3.0347 no . 2_665
H97B C89 3.2646 no . 2_666
H97B C90 2.8066 no . 2_666
H97B C91 2.9684 no . 2_666
H97B C92 3.5479 no . 2_666
H97B H11 2.5250 no . 2_665
H97B H12 2.6430 no . 2_665
H97B H90 2.9732 no . 2_666
H97B H91 3.2232 no . 2_666
H97C C4 3.1977 no . 1_545
H97C C11 3.4277 no . 2_665
H97C C12 3.5064 no . 2_665
H97C C19 3.5700 no . 1_545
H97C H4 2.3050 no . 1_545
H97C H11 3.2757 no . 2_665
H97C H12 3.3991 no . 2_665
H97C H19B 3.0997 no . 1_545
H97C H19C 3.1688 no . 1_545
H97C H55 2.7074 no . .
H98A C68 3.4339 no . 2_566
H98A C69 3.4766 no . 2_566
H98A C71 3.5176 no . .
H98A C76 3.5377 no . .
H98A C77 3.2631 no . .
H98A H28 3.1126 no . 1_556
H98A H71B 3.1972 no . .
H98A H71C 3.1110 no . .
H98A H77 3.1944 no . .
H98B C66 3.4803 no . 2_566
H98B C67 3.3452 no . 2_566
H98B C80 3.2778 no . 2_666
H98B C81 2.8797 no . 2_666
H98B C82 3.3607 no . 2_666
H98B H28 3.2495 no . 1_556
H98B H80 3.4919 no . 2_666
H98B H81 2.8314 no . 2_666
H98C N6 3.1250 no . 2_566
H98C C60 3.4719 no . 2_566
H98C C61 2.8232 no . 2_566
H98C C62 3.1580 no . 2_566
H98C C67 2.9282 no . 2_566
H98C C68 2.7262 no . 2_566
H98C C69 3.3245 no . 2_566
H98C H71B 3.4087 no . .
H98C H80 3.5536 no . 2_666
H100 C91 3.1335 no . 2_666
H100 C92 3.0860 no . 2_666
H100 H13 3.3331 no . 1_546
H100 H72A 3.0731 no . 2_566
H100 H72C 3.2798 no . 2_566
H100 H79 3.3023 no . 2_666
H100 H91 2.6706 no . 2_666
H100 H92 2.5849 no . 2_666
H101 C12 3.1501 no . 1_546
H101 C13 3.0901 no . 1_546
H101 C101 3.2906 no . 2_656
H101 H12 2.7052 no . 1_546
H101 H13 2.5989 no . 1_546
H101 H72C 3.3876 no . 2_566
H101 H101 2.6910 no . 2_656
H102 C24 3.3079 no . 1_545
H102 C25 3.3210 no . 1_545
H102 H13 3.3454 no . 2_665
H102 H24 3.2206 no . 1_545
H102 H25 3.2492 no . 1_545
H102 H91 2.9676 no . 1_545
H103 C19 3.3121 no . 1_545
H103 C23 3.2427 no . 1_545
H103 C24 3.3105 no . 1_545
H103 C77 3.5168 no . 2_566
H103 H19A 2.8253 no . 1_545
H103 H19B 3.3548 no . 1_545
H103 H19C 3.2256 no . 1_545
H103 H23 3.3664 no . 1_545
H103 H24 3.4694 no . 1_545
H104 C55 3.0900 no . .
H104 C56 2.8648 no . .
H104 C73 3.5971 no . 2_566
H104 C77 3.2552 no . 2_566
H104 C78 2.8851 no . 2_566
H104 H19B 3.4474 no . 1_545
H104 H55 2.9385 no . .
H104 H56 2.5396 no . .
H104 H60 3.4557 no . 2_566
H104 H77 3.3172 no . 2_566
H104 H78 2.6660 no . 2_566

#==============================================================================

#==============================================================================
# Additional structures and associated data_? identifiers
# should be added at this point if there is more than one 
# structure analysis in the CIF.

#==============================================================================
#     End of CIF
#==============================================================================
_chemical_name_systematic        11D-Me2
